# Supplementary material for: Competitive suppression and release in artemisinin-resistant Plasmodium falciparum field isolates
Source: Evol Med Public Health. 2026 May 7;14(1):1–12. doi: 10.1093/emph/eoag009 (PMC13271393; doi:10.1093/emph/eoag009)
Supplement: Supplementary_material_eoag009 [file supplementary_material_eoag009.zip]

Archive with 3 entries (3 files):
- New Microsoft Word Document.docx
- Supplemental Figures.docx
- Supplemental files.xlsx
