# Supplementary material for: Competitive suppression and release in artemisinin-resistant Plasmodium falciparum field isolates
Source: Evol Med Public Health. 2026 May 7;14(1):1–12. doi: 10.1093/emph/eoag009 (PMC13271393; doi:10.1093/emph/eoag009)
Supplement: Supplementary_material_eoag009 [file supplementary_material_eoag009.zip › Supplemental files.xlsx]

## Sheet: Supp table 1. Competitions
	NF54 v. NHP4026 1 HR Treatment
Day	NF54 UT			NHP4026 UT			NF54 T			NHP4026 T
0	0.356166	0.356166	0.356166	0.643834	0.643834	0.643834	0.356166	0.356166	0.356166	0.643834	0.643834	0.643834
4	0.646796	0.594046	0.637189	0.353204	0.405954	0.362811	0.502071	0.570883	0.524799	0.497929	0.429117	0.475201
8	0.377827	0.417401	0.495535	0.622173	0.582599	0.504465	0.354596	0.52663	0.534987	0.645404	0.47337	0.465013
12	0.222346	0.203539	0.179666	0.777654	0.796461	0.820334	0.536143	0.523803	0.354625	0.463857	0.476197	0.645374
16	0.047798	0.191497	0.151601	0.952202	0.808503	0.848399	0.111308	0.250347	0.285637	0.888692	0.749653	0.714363
20	0.0479761	0.0304046	0.0393818	0.952024	0.969595	0.960618	0.0506994	0.14263	0.065564	0.949301	0.85737	0.934436
24	0.0153533	0.0206545	0.0382781	0.984647	0.979345	0.961722	0.0675546	0.192471	0.0734208	0.932446	0.807529	0.926579
30	0.0178832			0.982117			0.095666			0.904334
32	0.0123642	0.00411063	0.00491054	0.987636	0.995889	0.995089	0.0461454	0.112468	0.0640786	0.953855	0.887532	0.935921
38	0.0144972	0.285494	0.00464553	0.985503	0.714506	0.995355	0.0769339	0.166598	0.0793275	0.923066	0.833403	0.920673
44	0.0266237	0.00520628	0.0286484	0.973376	0.994794	0.971352	0.020699	0.0609432	0.0301431	0.979301	0.939057	0.969857
48	0.00197736	0.0181076	0.0509931	0.998023	0.981892	0.949007	0.00639895	0.0207547	0.0152993	0.993601	0.979245	0.984701
52	0.00866852	0.0216901	0.00421865	0.991332	0.97831	0.995781	0.0234714	0.0223944	0.0326698	0.976529	0.977606	0.96733
56	0.00931547	0.0106309	0.0243392	0.990684	0.989369	0.975661	0.209745	0.142206	0.0373316	0.790255	0.857794	0.962668
64	0.111908	0.149123	0.0568627	0.888092	0.850877	0.943137	0.0343333	0.0783162	0.0556553	0.965667	0.921684	0.944345
	NF54 v. NHP4026 3 HR Treatment
Day	NF54 UT			NHP4026 UT			NF54 T			NHP4026 T
0	0.356166	0.356166	0.356166	0.643834	0.643834	0.643834	0.356166	0.356166	0.356166	0.643834	0.643834	0.643834
4	0.563058	0.607438	0.636884	0.436942	0.392562	0.363116	0.530325	0.555515	0.494046	0.469675	0.444485	0.505954
8	0.346085	0.503722	0.518727	0.653915	0.496278	0.481273	0.388291	0.576965	0.532049	0.611709	0.423035	0.467951
12	0.224025	0.235581	0.181898	0.775975	0.764419	0.818102	0.433093	0.475387	0.557636	0.566907	0.524613	0.442364
16	0.0344289	0.302084	0.134616	0.965571	0.697915	0.865384	0.174189	0.298409	0.277472	0.825811	0.701591	0.722528
20	0.0336897	0.0510087	0.0405732	0.96631	0.948991	0.959427	0.335129	0.284498	0.173031	0.664871	0.715502	0.826969
24	0.015501	0.0462822	0.0545455	0.984499	0.953718	0.945454	0.200226	0.268303	0.162405	0.799774	0.731697	0.837595
30	0.0048206			0.995179			0.0700351			0.929965
32	0.0169525	0.010846	0.0129874	0.983047	0.989154	0.987013	0.0765516	0.132074	0.0716958	0.923448	0.867926	0.928304
38	0.0207934	0.0077056	0.0048044	0.979207	0.992294	0.995196	0.0322581	0.0529325	0.0485349	0.967742	0.947067	0.951465
44	0.008439	0.0146563	0.0152124	0.991561	0.985344	0.984788	0.0297517	0.0322742	0.0320415	0.970248	0.967726	0.967959
48	0.0165396	0.0486523	0.0090107	0.98346	0.951348	0.990989	0.013066	0.014376	0.0427264	0.986934	0.985624	0.957274
52	0.0062727	0.008519	0.0169372	0.993727	0.991481	0.983063	0.0098494	0.0112134	0.0044364	0.990151	0.988787	0.995564
56	0.159935	0.024313	0.0227597	0.840065	0.975687	0.97724	0.0702607	0.0277271	0.0198517	0.929739	0.972273	0.980148
64	0.062277	0.251708		0.937723	0.748292		0.198697	0.0336605	0.0392133	0.801303	0.96634	0.960787
	MKK2835 v. NHP1337 1 HR Treatment
Day	MKK2835 UT			NHP1337 UT			MKK2835 T			NHP1337 T
0	0.578902	0.578902	0.578902	0.421098	0.421098	0.421098	0.578902	0.578902	0.578902	0.421098	0.421098	0.421098
4	0.596542	0.593485	0.564926	0.403458	0.406515	0.435074	0.546704	0.552752	0.557467	0.453296	0.447248	0.442533
8	0.623412	0.63359	0.607566	0.376588	0.36641	0.392434	0.533436	0.525736	0.51129	0.466564	0.474264	0.48871
12	0.741192	0.697183	0.703909	0.258808	0.302817	0.29609	0.447314	0.521604	0.446215	0.552686	0.478396	0.553785
16	0.654918	0.569778	0.554013	0.345082	0.430223	0.445987	0.256582	0.448042	0.197811	0.743418	0.551958	0.802189
20	0.753898	0.734632	0.739593	0.246102	0.265368	0.260407	0.331431	0.367684		0.668569	0.632316
24	0.750989	0.761932	0.764699	0.249011	0.238068	0.235301	0.379715	0.372121	0.134535	0.620285	0.627879	0.865465
30
32	0.744583	0.738251	0.721904	0.255416	0.261749	0.278096	0.318442	0.322428	0.116589	0.681558	0.677572	0.883411
38	0.681576	0.705025	0.759634	0.318424	0.294975	0.240366	0.248216	0.234213	0.116462	0.751784	0.765787	0.883538
44	0.731296	0.7894	0.855056	0.268704	0.2106	0.144944	0.268176	0.205147	0.0663004	0.731824	0.794853	0.9337
48	0.781076	0.836299	0.867791	0.218924	0.163701	0.132209	0.188355	0.148586	0.0553165	0.811645	0.851414	0.944684
52	0.88823	0.90336	0.808593	0.11177	0.0966396	0.191407	0.155819	0.101448	0.041937	0.844181	0.898552	0.958063
56	0.828469	0.944535	0.891613	0.171532	0.055465	0.108387	0.190888	0.306295	0.0521169	0.809112	0.693705	0.947883
64	0.961741	0.976781	0.965914	0.0382589	0.0232194	0.0340863	0.249941	0.0578947	0.052771	0.750059	0.942105	0.947229
	MKK2835 v. NHP1337 3 HR Treatment
Day	MKK2835 UT			NHP1337 UT			MKK2835 T			NHP1337 T
0	0.578902	0.578902	0.578902	0.421098	0.421098	0.421098	0.578902	0.578902	0.578902	0.421098	0.421098	0.421098
4	0.60584	0.543241	0.548301	0.39416	0.456759	0.451699	0.521225	0.537364	0.528196	0.478775	0.462636	0.471805
8	0.548893	0.669448	0.495963	0.451107	0.330552	0.504037	0.529729	0.519589	0.513575	0.47027	0.480411	0.486425
12	0.726081	0.73593	0.737981	0.273919	0.26407	0.262019	0.52108	0.501292	0.603142	0.47892	0.498709	0.396858
16	0.521461	0.736822	0.618973	0.478539	0.263178	0.381027	0.474895	0.459992	0.461342	0.525105	0.540008	0.538658
20	0.727375	0.722888	0.739593	0.272625	0.277112	0.260407	0.416696	0.461616	0.407052	0.583304	0.538384	0.592947
24	0.74452	0.744173	0.75947	0.25548	0.255827	0.24053	0.44635	0.38177	0.436599	0.55365	0.61823	0.563401
30
32	0.70894	0.704257	0.799057	0.29106	0.295743	0.200943	0.336552	0.398135	0.279778	0.663448	0.601865	0.720222
38	0.658513	0.628028	0.811975	0.341487	0.371972	0.188025	0.255121	0.3439	0.347142	0.744879	0.6561	0.652858
44	0.759609	0.719806	0.926017	0.240391	0.280194	0.0739835	0.184152	0.241762	0.327464	0.815848	0.758238	0.672536
48	0.833872	0.736668	0.92866	0.166128	0.263332	0.0713402	0.131015	0.171209	0.275174	0.868985	0.828791	0.724826
52	0.86895	0.794575	0.953197	0.13105	0.205425	0.0468029	0.143381	0.139535	0.260894	0.856619	0.860465	0.739106
56	0.858001	0.806622	0.956952	0.141999	0.193378	0.0430475	0.137055	0.223429	0.292543	0.862945	0.776571	0.707457
64	0.881111	0.748381	0.95312	0.118889	0.251619	0.04688	0.32822	0.158914	0.53889	0.67178	0.841086	0.46111
	NF54 v. NHP1337 1 HR Treatment
Day	NF54 UT			NHP1337 UT			NF54 T			NHP1337 T
0	0.509983	0.509983	0.509983	0.490017	0.490017	0.490017	0.509983	0.509983	0.509983	0.490017	0.490017	0.490017
4	0.597223	0.499969	0.714404	0.402778	0.500031	0.285596	0.585322	0.58306	0.575919	0.414678	0.41694	0.424081
8	0.669228	0.507666	0.643126	0.330772	0.492334	0.356874	0.644421	0.528017	0.507641	0.355579	0.471983	0.49236
12	0.70265	0.620749	0.794206	0.29735	0.379251	0.205794	0.63677	0.421317	0.376785	0.36323	0.578683	0.623215
16	0.669562	0.674408	0.610577	0.330438	0.325592	0.389423	0.254657	0.348001	0.342544	0.745343	0.651999	0.657456
20	0.804042	0.8389	0.750749	0.195958	0.1611	0.249251	0.357367	0.274635	0.2712	0.642633	0.725365	0.7288
24	0.878371	0.869127	0.947452	0.121629	0.130873	0.0525484	0.466915	0.495171	0.415857	0.533085	0.504829	0.584143
30	0.970057			0.0299432			0.819825			0.180175
32	0.990827	0.987759	0.994618	0.00917292	0.0122407	0.00538157	0.86881	0.9044	0.985878	0.13119	0.0955996	0.0141217
38	0.969869	0.99077	0.996507	0.0301308	0.00922992	0.00349318	0.961701		0.984015	0.0382993		0.015985
44	0.995469	0.986999	0.997282	0.00453108	0.0130012	0.00271825	0.982965	0.987482	0.974629	0.0170354	0.0125178	0.0253708
48	0.994637	0.990399	0.993101	0.00536256	0.00960081	0.00689886	0.99108	0.977126	0.986185	0.00891963	0.0228742	0.0138147
52	0.995893	0.995414	0.995352	0.00410659	0.00458576	0.00464782	0.993494	0.96	0.993399	0.00650575	0.04	0.006601
56	0.996339	0.921857	0.990085	0.00366123	0.0781434	0.00991547	0.98461	0.991235	0.990719	0.0153897	0.00876528	0.00928116
64	0.943335	0.950871	0.987064	0.056665	0.0491294	0.0129362	0.946341	0.943768	0.985667	0.0536585	0.0562324	0.0143334
	NF54 v. NHP1337 3 HR Treatment
Day	NF54 UT			NHP1337 UT			NF54 T			NHP1337 T
0	0.509983	0.509983	0.509983	0.490017	0.490017	0.490017	0.509983	0.509983	0.509983	0.490017	0.490017	0.490017
4	0.571089	0.577917	0.595042	0.428911	0.422084	0.404958	0.491032	0.517147	0.531975	0.508969	0.482853	0.468025
8	0.689419	0.649024	0.660543	0.310581	0.350976	0.339457	0.599853	0.563396	0.542277	0.400147	0.436604	0.457722
12	0.612594	0.584808	0.578149	0.387406	0.415192	0.421851	0.483354	0.470069	0.522283	0.516646	0.529931	0.477717
16	0.725	0.61647	0.634559	0.275	0.38353	0.365441	0.496204	0.536591	0.494245	0.503796	0.463409	0.505755
20	0.700064	0.701327	0.721665	0.299936	0.298673	0.278335	0.525111	0.671636	0.609601	0.474889	0.328364	0.390399
24	0.873588	0.828596	0.869017	0.126412	0.171404	0.130983	0.811096	0.838628	0.754209	0.188904	0.161372	0.245791
30	0.971113			0.0288868			0.971333			0.0286665
32	0.99192	0.99523	0.989501	0.00808	0.0047699	0.0104989	0.991341	0.992142	0.985862	0.0086589	0.0078576	0.0141384
38	0.989886	0.997094	0.996552	0.0101142	0.0029059	0.0034483	0.939675	0.981529	0.993105	0.0603246	0.0184712	0.0068953
44	0.99418	0.993122	0.996713	0.0058196	0.0068778	0.0032874	0.995017	0.99358	0.994786	0.0049827	0.0064196	0.0052143
48	0.988265	0.996176	0.996715	0.0117348	0.003824	0.0032848	0.995208	0.997057	0.996551	0.0047922	0.0029433	0.0034491
52	0.994701	0.99566	0.994782	0.0052991	0.0043403	0.0052182	0.997476	0.994177	0.993684	0.0025244	0.0058233	0.0063162
56	0.984578	0.994362	0.990946	0.0154217	0.0056378	0.0090536	0.997788	0.998233	0.994118	0.0022123	0.0017667	0.005882
64	0.98653	0.990385	0.952896	0.01347	0.0096154	0.0471045	0.990553	0.98381	0.993765	0.009447	0.0161898	0.0062353

## Sheet: T2.Cumulative_Parasitemias
Cumulative parasitemia
	NF54 alone, UT	NF54 alone, UT	NF54 alone, UT	NHP4026 alone, UT	NHP4026 alone, UT	NHP4026 alone, UT	MKK2835 alone, UT	MKK2835 alone, UT	MKK2835 alone, UT	NHP1337 alone, UT	NHP1337 alone, UT	NHP1337 alone, UT	NF54vNHP4026 competition UT	NF54vNHP4026 competition UT	NF54vNHP4026 competition UT	NF54vNHP1337 competition UT	NF54vNHP1337 competition UT	NF54vNHP1337 competition UT	MKK2835vNHP1337 competition UT	MKK2835vNHP1337 competition UT	MKK2835vNHP1337 competition UT	NF54 alone, T	NF54 alone, T	NF54 alone, T	NHP4026 alone, T	NHP4026 alone, T	NHP4026 alone, T	MKK2835 alone, T	MKK2835 alone, T	MKK2835 alone, T	NHP1337 alone, T	NHP1337 alone, T	NHP1337 alone, T	NF54vNHP4026 competition T	NF54vNHP4026 competition T	NF54vNHP4026 competition T	NF54vNHP1337 competition T	NF54vNHP1337 competition T	NF54vNHP1337 competition T	MKK2835vNHP1337 competition T	MKK2835vNHP1337 competition T	MKK2835vNHP1337 competition T	NF54 in competition with NHP4026, UT	NF54 in competition with NHP4026, UT	NF54 in competition with NHP4026, UT	NHP4026 in competition with NF54, UT	NHP4026 in competition with NF54, UT	NHP4026 in competition with NF54, UT	NF54 in competition with NHP4026, T
0	2.54717	2.54717	2.54717	2.99345	2.99345	2.99345	2.29358	2.29358	2.29358	2.34869	2.34869	2.34869	2	2	2	2	2	2	2	2	2	2.54717	2.54717	2.54717	2.99345	2.99345	2.99345	2.29358	2.29358	2.29358	2.34869	2.34869	2.34869	2	2	2	2	2	2	2	2	2	0.712332	0.712332	0.712332	1.28767	1.28767	1.28767	0.712332
4	6.12844	5.37736	4.53017	5.12111	4.85515	6.14115	4.85768	3.70203	4.33439	3.80147	4.35762	3.98803	4.38727	4.08333	4.65849	3.30841	4.50896	4.0979	4.09302	3.19904	3.63551	2.67217	2.65828	2.65828	3.10456	3.13631	3.24345	2.39358	2.39358	2.40469	2.44869	2.47369	2.4598	2.25	2.375	2.61538	2.2	2.125	2.1	2.4	2.16667	2.125	2.25641	1.94993	2.40629	2.13086	2.13341	2.2522	0.837849
8	10.9332	9.85915	8.15555	11.3323	9.21483	10.6866	10.2485	10.4817	8.8928	8.59189	9.7924	9.65376	7.12699	9.79762	9.00631	6.70544	8.99327	8.85981	9.27102	7.96095	7.75923	3.24116	2.92144	2.86881	3.36772	3.34684	3.47737	2.6041	2.65674	2.61522	2.62413	2.62407	2.61018	2.46053	2.63816	2.8493	2.46316	2.33553	2.36316	2.66316	2.37719	2.33553	3.29155	4.33508	4.56079	3.83544	5.46254	4.44552	0.912456
12	16.0614	13.8	11.4432	15.6801	14.6202	16.0058	13.3254	15.3243	10.8681	12.9397	14.2368	14.3049	12.418	12.6962	11.9367	11.0344	12.4415	12.9582	13.3278	12.7342	11.8099	3.4166	3.07181	3.00039	3.47298	3.4521	3.58263	2.70937	2.762	2.70293	2.79957	2.75565	2.74176	2.67105	2.8136	2.98088	2.67368	2.51096	2.5386	2.79474	2.48246	2.51096	4.46798	4.92505	5.08728	7.95002	7.77112	6.84943	1.02526
16	25.1067	18.3584	16.8196	19.8686	19.1528	20.0218	15.2257	19.637	17.8652	19.9223	17.9578	19.0443	17.332	16.9515	15.5897	17.3836	21.5786	20.1871	18.404	18.5993	17.3965	3.98405	3.65178	4.1898	4.79872	4.74367	4.77542	3.32856	2.97253	3.12399	3.01009	3.52964	3.00491	3.61937	3.41168	3.6457	2.97968	3.04666	3.44085	3.99432	3.00877	3.53792	4.70286	5.73993	5.64107	12.6291	11.2116	9.94861	1.13075
20	28.0653	20.846	18.9759	22.201	20.6491	21.1423	16.3817	20.5716	19.4318	21.3307	19.5002	20.949	18.7504	18.8608	17.3754	19.9676	23.7885	23.3617	20.1791	20.7327	19.1059	9.4937	6.95756	10.0722	7.00866	7.98691	7.02261	5.59485	7.38024	7.20562	4.01009	5.48563	7.4993	6.36536	5.60948	7.74827	8.16103	7.56643	9.62642	7.44259	6.22809	5.95484	4.77091	5.79798	5.7114	13.9795	13.0628	11.664	1.26997
24	33.8624	24.4714	23.3475	26.5488	23.8923	24.7244	19.8005	23.8502	23.4927	26.3432	21.7224	23.0109	24.1926	24.0691	21.3654	26.1761	25.8346	26.8859	22.4075	26.6295	23.5503	15.8142	10.1238	14.6964	10.3054	12.2996	10.8967	10.8168	12.0861	9.29986	8.17676	10.0182	9.88025	7.94952	9.5601	12.1439	10.7169	12.3002	13.9861	13.534	12.7216	8.84641	4.85447	5.90556	5.86413	19.3382	18.1636	15.5013	1.37699
32	41.0696	28.1299	27.932	31.1202	26.4647	28.2958	22.106	27.2497	25.9695	28.4485	24.9224	26.5823	31.6793	29.0319	25.6207	30.1562	35.5023	38.4988	26.8031	31.6927	28.6297	20.3468	15.7708	15.9583	16.4973	14.416	13.4857	15.2861	14.405	12.6801	9.32619	14.538	13.5388	12.6973	11.6009	15.8362	16.8519	18.197	20.4377	16.2006	16.4425	13.5385	4.94704	5.92596	5.88503	26.7322	23.106	19.7357	1.59608
44	46.8167	33.0379	29.9471	35.9541	32.3126	34.7129	24.4316	31.0233	31.2675	32.107	28.6842	29.0901	38.9082	33.2424	32.8715	33.6119	39.2406	41.8696	30.6126	35.3625	34.919	28.5821	22.0014	19.7921	18.7445	20.6272	17.3074	17.9176	15.5254	13.954	12.6139	16.884	15.9557	16.5997	17.7548	23.4865	22.1711	24.6072	26.2517	20.1741	20.2161	19.6175	5.05184	7.12804	5.91871	33.8563	26.1144	26.9528	1.89631
48	51.1645	39.2107	34.7956	37.0904	36.0393	38.0742	25.6738	33.1509	33.8819	35.6469	30.7621	30.2806	40.6286	36.9461	36.1413	39.4371	43.5301	45.6167	33.9003	39.746	38.6573	29.7691	25.9358	26.2856	21.0368	21.7733	19.8633	21.5874	19.1508	16.2332	17.4043	21.7472	19.0971	21.5687	22.6328	27.4865	24.4503	32.1544	32.7033	24.4637	23.7559	23.1469	5.05524	7.1951	6.08544	35.5734	29.751	30.0558	1.9281
52	56.3762	41.8337	41.165	38.3562	40.026	39.3604	26.9983	37.0094	36.4378	36.967	33.2466	34.1894	43.2953	39.6039	37.4614	44.6488	47.4645	49.5128	36.567	43.6676	42.5283	32.392	28.4755	31.5662	23.6009	23.0233	21.1536	26.6188	20.4841	20.1293	18.7158	24.3196	23.0706	23.9856	23.8828	28.8198	27.0732	36.1279	34.0366	28.4637	28.7404	26.8279	5.07835	7.25275	6.09101	38.2169	32.3512	31.3704	1.98483
56	60.6316	43.6141	43.1584	38.8214	41.3247	39.8604	29.4374	40.1344	37.7623	38.075	35.7466	38.1238	43.6438	39.9413	37.7794	46.0204	48.6025	50.5654	38.3155	44.6996	43.4823	35.0323	30.3505	33.368	24.246	23.6664	21.735	29.1995	22.3134	23.2446	21.2964	26.7005	24.3485	24.3145	24.2224	29.1508	27.4241	36.8297	35.2786	29.4536	29.718	27.4489	5.0816	7.25633	6.09875	38.562	32.6848	31.6805	2.05379
64	60.9711	44.2932	43.8486	39.0984	41.9569	40.5183	30.1121	40.8049	38.4202	39.0712	36.0974	38.4162	43.9728	40.2809	38.1326	46.6167	49.6019	51.1792	39.5431	46.0491	44.1681	36.4219	30.9943	34.5675	24.5912	24.0038	22.0691	29.8966	22.6221	23.5705	21.6438	26.9624	25.3479	24.6435	24.5619	29.4959	27.7692	37.4794	36.3073	29.7596	30.636	28.1259	5.11839	7.30694	6.11882	38.854	32.9735	32.0134	2.06507
Raw parasitemia
	NF54 alone, UT	NF54 alone, UT	NF54 alone, UT	NHP4026 alone, UT	NHP4026 alone, UT	NHP4026 alone, UT	MKK2835 alone, UT	MKK2835 alone, UT	MKK2835 alone, UT	NHP1337 alone, UT	NHP1337 alone, UT	NHP1337 alone, UT	NF54vNHP4026 competition UT	NF54vNHP4026 competition UT	NF54vNHP4026 competition UT	NF54vNHP1337 competition UT	NF54vNHP1337 competition UT	NF54vNHP1337 competition UT	MKK2835vNHP1337 competition UT	MKK2835vNHP1337 competition UT	MKK2835vNHP1337 competition UT	NF54 alone, T	NF54 alone, T	NF54 alone, T	NHP4026 alone, T	NHP4026 alone, T	NHP4026 alone, T	MKK2835 alone, T	MKK2835 alone, T	MKK2835 alone, T	NHP1337 alone, T	NHP1337 alone, T	NHP1337 alone, T	NF54vNHP4026 competition T	NF54vNHP4026 competition T	NF54vNHP4026 competition T	NF54vNHP1337 competition T	NF54vNHP1337 competition T	NF54vNHP1337 competition T	MKK2835vNHP1337 competition T	MKK2835vNHP1337 competition T	MKK2835vNHP1337 competition T	NF54 in competition with NHP4026, UT	NF54 in competition with NHP4026, UT	NF54 in competition with NHP4026, UT	NHP4026 in competition with NF54, UT	NHP4026 in competition with NF54, UT	NHP4026 in competition with NF54, UT	NF54 in competition with NHP4026, T
0	2.54717	2.54717	2.54717	2.99345	2.99345	2.99345	2.29358	2.29358	2.29358	2.34869	2.34869	2.34869	2	2	2	2	2	2	2	2	2	2.54717	2.54717	2.54717	2.99345	2.99345	2.99345	2.29358	2.29358	2.29358	2.34869	2.34869	2.34869	2	2	2	2	2	2	2	2	2	0.712332	0.712332	0.712332	1.28767	1.28767	1.28767	0.712332
4	3.58127	2.83019	1.983	2.12766	1.8617	3.1477	2.5641	1.40845	2.04082	1.45278	2.00893	1.63934	2.38727	2.08333	2.65849	1.30841	2.50896	2.0979	2.09302	1.19904	1.63551	0.125	0.111111	0.111111	0.111111	0.142857	0.25	0.1	0.1	0.111111	0.1	0.125	0.111111	0.25	0.375	0.615385	0.2	0.125	0.1	0.4	0.166667	0.125	1.54408	1.23759	1.69396	0.843192	0.845739	0.964528	0.125518
8	1.2012	1.12045	0.906344	1.5528	1.08992	1.13636	1.34771	1.69492	1.1396	1.1976	1.3587	1.41643	0.684932	1.42857	1.08696	0.849257	1.12108	1.19048	1.2945	1.19048	1.03093	0.540541	0.25	0.2	0.25	0.2	0.222222	0.2	0.25	0.2	0.166667	0.142857	0.142857	0.2	0.25	0.222222	0.25	0.2	0.25	0.25	0.2	0.2	0.258786	0.596288	0.538625	0.426146	0.832284	0.548332	0.0709193
12	1.28205	0.985222	0.821918	1.08696	1.35135	1.32979	0.769231	1.21065	0.493827	1.08696	1.11111	1.16279	1.32275	0.724638	0.732601	1.08225	0.862069	1.02459	1.0142	1.19332	1.01266	0.166667	0.142857	0.125	0.1	0.1	0.1	0.1	0.1	0.0833333	0.166667	0.125	0.125	0.2	0.166667	0.125	0.2	0.166667	0.166667	0.125	0.1	0.166667	0.294108	0.147492	0.131623	1.02864	0.577146	0.600977	0.107229
16	2.26131	1.1396	1.34409	1.04712	1.13314	1.00402	0.475059	1.07817	1.74927	1.74564	0.930233	1.18483	1.2285	1.06383	0.913242	1.5873	2.28426	1.80723	1.26904	1.46628	1.39665	0.539084	0.550964	1.12994	1.25945	1.22699	1.13314	0.588235	0.2	0.4	0.2	0.735294	0.25	0.900901	0.568182	0.631579	0.290698	0.508906	0.857143	1.1396	0.5	0.97561	0.0587199	0.203721	0.138448	1.16978	0.860109	0.774794	0.100278
20	1.47929	1.24378	1.07817	1.16618	0.74813	0.560224	0.578035	0.46729	0.78329	0.704225	0.771208	0.952381	0.70922	0.954654	0.892857	1.29199	1.10497	1.5873	0.887574	1.06667	0.854701	1.37741	0.826446	1.47059	0.552486	0.810811	0.561798	0.566572	1.10193	1.02041	0.25	0.488998	1.1236	0.686499	0.549451	1.02564	1.29534	1.12994	1.54639	0.862069	0.804829	0.60423	0.0340256	0.0290259	0.0351623	0.675194	0.925628	0.857695	0.0348051
24	1.44928	0.906344	1.0929	1.08696	0.810811	0.895522	0.854701	0.819672	1.01523	1.25313	0.555556	0.515464	1.36054	1.30208	0.997506	1.55211	0.511509	0.881057	0.557103	1.4742	1.11111	1.58014	0.791557	1.15607	0.824176	1.07817	0.968523	1.30548	1.17647	0.52356	1.04167	1.13314	0.595238	0.39604	0.987654	1.0989	0.638978	1.18343	1.08992	1.52284	1.62338	0.722892	0.0208889	0.0268939	0.0381827	1.33966	1.27519	0.959324	0.0267543
32	1.8018	0.914634	1.14613	1.14286	0.643087	0.892857	0.576369	0.849858	0.619195	0.526316	0.8	0.892857	1.87166	1.24069	1.06383	0.995025	2.41692	2.90323	1.0989	1.26582	1.26984	1.13314	1.41176	0.315457	1.54799	0.529101	0.647249	1.11732	0.57971	0.84507	0.287356	1.12994	0.914634	1.18694	0.510204	0.923077	1.53374	1.4742	1.6129	0.666667	0.930233	1.17302	0.0231416	0.00510004	0.00522398	1.84852	1.23559	1.05861	0.054772
44	1.43678	1.22699	0.503778	1.20846	1.46199	1.60428	0.581395	0.943396	1.3245	0.914634	0.940439	0.626959	1.80723	1.05263	1.81269	0.863931	0.934579	0.842697	0.952381	0.917431	1.57233	2.05882	1.55763	0.958466	0.561798	1.5528	0.955414	0.657895	0.280112	0.318471	0.821918	0.58651	0.60423	0.97561	1.53846	1.91257	1.32979	1.60256	1.45349	0.993377	0.943396	1.51976	0.0261997	0.30052	0.0084209	1.78103	0.752112	1.80427	0.0750575
48	1.08696	1.54321	1.21212	0.284091	0.931677	0.840336	0.310559	0.531915	0.653595	0.884956	0.519481	0.297619	0.430108	0.925926	0.817439	1.45631	1.07239	0.936768	0.821918	1.09589	0.934579	0.296736	0.983607	1.62338	0.573066	0.286533	0.638978	0.917431	0.906344	0.569801	1.1976	1.21581	0.78534	1.24224	1.21951	1	0.569801	1.88679	1.6129	1.07239	0.884956	0.882353	0.000850477	0.0167663	0.0416837	0.429257	0.90916	0.775755	0.00794901
52	1.30293	0.655738	1.59236	0.316456	0.996678	0.321543	0.331126	0.96463	0.638978	0.330033	0.621118	0.977199	0.666667	0.664452	0.330033	1.30293	0.983607	0.974026	0.666667	0.980392	0.967742	0.655738	0.634921	1.32013	0.641026	0.3125	0.322581	1.25786	0.333333	0.974026	0.327869	0.643087	0.993377	0.60423	0.3125	0.333333	0.655738	0.993377	0.333333	1	1.24611	0.920245	0.00577901	0.014412	0.00139229	0.660888	0.65004	0.328641	0.0141821
56	2.12766	0.890208	0.996678	0.232558	0.649351	0.25	1.21951	1.5625	0.662252	0.554017	1.25	1.96721	0.331126	0.320513	0.302115	1.30293	1.08108	1	1.66113	0.980392	0.906344	1.32013	0.9375	0.900901	0.322581	0.321543	0.290698	1.29032	0.914634	1.55763	1.29032	1.19048	0.638978	0.3125	0.322581	0.314465	0.333333	0.666667	1.17994	0.940439	0.928793	0.589971	0.00308459	0.00340735	0.00735324	0.328041	0.317105	0.294762	0.0655454
64	0.322581	0.645161	0.655738	0.263158	0.600601	0.625	0.641026	0.636943	0.625	0.946372	0.333333	0.277778	0.3125	0.322581	0.33557	0.566572	0.949367	0.58309	1.16618	1.28205	0.651466	1.32013	0.611621	1.1396	0.327869	0.320513	0.31746	0.662252	0.293255	0.309598	0.330033	0.248756	0.949367	0.3125	0.322581	0.327869	0.327869	0.617284	0.977199	0.290698	0.872093	0.643087	0.0349713	0.0481041	0.0190815	0.277529	0.274477	0.316489	0.0107292
Dilution factors
	NF54 alone, UT	NF54 alone, UT	NF54 alone, UT	NHP4026 alone, UT	NHP4026 alone, UT	NHP4026 alone, UT	MKK2835 alone, UT	MKK2835 alone, UT	MKK2835 alone, UT	NHP1337 alone, UT	NHP1337 alone, UT	NHP1337 alone, UT	NF54vNHP4026 competition UT	NF54vNHP4026 competition UT	NF54vNHP4026 competition UT	NF54vNHP1337 competition UT	NF54vNHP1337 competition UT	NF54vNHP1337 competition UT	MKK2835vNHP1337 competition UT	MKK2835vNHP1337 competition UT	MKK2835vNHP1337 competition UT	NF54 alone, T	NF54 alone, T	NF54 alone, T	NHP4026 alone, T	NHP4026 alone, T	NHP4026 alone, T	MKK2835 alone, T	MKK2835 alone, T	MKK2835 alone, T	NHP1337 alone, T	NHP1337 alone, T	NHP1337 alone, T	NF54vNHP4026 competition T	NF54vNHP4026 competition T	NF54vNHP4026 competition T	NF54vNHP1337 competition T	NF54vNHP1337 competition T	NF54vNHP1337 competition T	MKK2835vNHP1337 competition T	MKK2835vNHP1337 competition T	MKK2835vNHP1337 competition T	NF54 in competition with NHP4026, UT	NF54 in competition with NHP4026, UT	NF54 in competition with NHP4026, UT	NHP4026 in competition with NF54, UT	NHP4026 in competition with NF54, UT	NHP4026 in competition with NF54, UT	NF54 in competition with NHP4026, T
0	1	1	1	1	1	1	1	1	1	1	1	1	1	1	1	1	1	1	1	1	1	1	1	1	1	1	1	1	1	1	1	1	1	1	1	1	1	1	1	1	1	1	1	1	1	1	1	1	1
4	1	1	1	1	1	1	1	1	1	1	1	1	1	1	1	1	1	1	1	1	1	1	1	1	1	1	1	1	1	1	1	1	1	1	1	1	1	1	1	1	1	1	1	1	1	1	1	1	1
8	4	4	4	4	4	4	4	4	4	4	4	4	4	4	4	4	4	4	4	4	4	4	1.052	1.052	1.052	1.052	1.052	1.052	1.052	1.052	1.052	1.052	1.052	1.052	1.052	1.052	1.052	1.052	1.052	1.052	1.052	1.052	4	4	4	4	4	4	1.052
12	4	4	4	4	4	4	4	4	4	4	4	4	4	4	4	4	4	4	4	4	4	4	1.052	1.052	1.052	1.052	1.052	1.052	1.052	1.052	1.052	1.052	1.052	1.052	1.052	1.052	1.052	1.052	1.052	1.052	1.052	1.052	4	4	4	4	4	4	1.052
16	4	4	4	4	4	4	4	4	4	4	4	4	4	4	4	4	4	4	4	4	4	4	1.052	1.052	1.052	1.052	1.052	1.052	1.052	1.052	1.052	1.052	1.052	1.052	1.052	1.052	1.052	1.052	1.052	1.052	1.052	1.052	4	4	4	4	4	4	1.052
20	2	2	2	2	2	2	2	2	2	2	2	2	2	2	2	2	2	2	2	2	2	2	4	4	4	4	4	4	4	4	4	4	4	4	4	4	4	4	4	4	4	4	2	2	2	2	2	2	4
24	4	4	4	4	4	4	4	4	4	4	4	4	4	4	4	4	4	4	4	4	4	4	4	4	4	4	4	4	4	4	4	4	4	4	4	4	4	4	4	4	4	4	4	4	4	4	4	4	4
32	4	4	4	4	4	4	4	4	4	4	4	4	4	4	4	4	4	4	4	4	4	4	4	4	4	4	4	4	4	4	4	4	4	4	4	4	4	4	4	4	4	4	4	4	4	4	4	4	4
44	4	4	4	4	4	4	4	4	4	4	4	4	4	4	4	4	4	4	4	4	4	4	4	4	4	4	4	4	4	4	4	4	4	4	4	4	4	4	4	4	4	4	4	4	4	4	4	4	4
48	4	4	4	4	4	4	4	4	4	4	4	4	4	4	4	4	4	4	4	4	4	4	4	4	4	4	4	4	4	4	4	4	4	4	4	4	4	4	4	4	4	4	4	4	4	4	4	4	4
52	4	4	4	4	4	4	4	4	4	4	4	4	4	4	4	4	4	4	4	4	4	4	4	4	4	4	4	4	4	4	4	4	4	4	4	4	4	4	4	4	4	4	4	4	4	4	4	4	4
56	2	2	2	2	2	2	2	2	2	2	2	2	1.052	1.052	1.052	1.052	1.052	1.052	1.052	1.052	1.052	1.052	2	2	2	2	2	2	2	2	2	2	2	1.052	1.052	1.052	1.052	1.052	1.052	1.052	1.052	1.052	1.052	1.052	1.052	1.052	1.052	1.052	1.052
64	1.052	1.052	1.052	1.052	1.052	1.052	1.052	1.052	1.052	1.052	1.052	1.052	1.052	1.052	1.052	1.052	1.052	1.052	1.052	1.052	1.052	1.052	1.052	1.052	1.052	1.052	1.052	1.052	1.052	1.052	1.052	1.052	1.052	1.052	1.052	1.052	1.052	1.052	1.052	1.052	1.052	1.052	1.052	1.052	1.052	1.052	1.052	1.052	1.052
Dilution-corrected Parasitemias
	NF54 alone, UT	NF54 alone, UT	NF54 alone, UT	NHP4026 alone, UT	NHP4026 alone, UT	NHP4026 alone, UT	MKK2835 alone, UT	MKK2835 alone, UT	MKK2835 alone, UT	NHP1337 alone, UT	NHP1337 alone, UT	NHP1337 alone, UT	NF54vNHP4026 competition UT	NF54vNHP4026 competition UT	NF54vNHP4026 competition UT	NF54vNHP1337 competition UT	NF54vNHP1337 competition UT	NF54vNHP1337 competition UT	MKK2835vNHP1337 competition UT	MKK2835vNHP1337 competition UT	MKK2835vNHP1337 competition UT	NF54 alone, T	NF54 alone, T	NF54 alone, T	NHP4026 alone, T	NHP4026 alone, T	NHP4026 alone, T	MKK2835 alone, T	MKK2835 alone, T	MKK2835 alone, T	NHP1337 alone, T	NHP1337 alone, T	NHP1337 alone, T	NF54vNHP4026 competition T	NF54vNHP4026 competition T	NF54vNHP4026 competition T	NF54vNHP1337 competition T	NF54vNHP1337 competition T	NF54vNHP1337 competition T	MKK2835vNHP1337 competition T	MKK2835vNHP1337 competition T	MKK2835vNHP1337 competition T	NF54 in competition with NHP4026, UT	NF54 in competition with NHP4026, UT	NF54 in competition with NHP4026, UT	NHP4026 in competition with NF54, UT	NHP4026 in competition with NF54, UT	NHP4026 in competition with NF54, UT	NF54 in competition with NHP4026, T
0	2.54717	2.54717	2.54717	2.99345	2.99345	2.99345	2.29358	2.29358	2.29358	2.34869	2.34869	2.34869	2	2	2	2	2	2	2	2	2	2.54717	2.54717	2.54717	2.99345	2.99345	2.99345	2.29358	2.29358	2.29358	2.34869	2.34869	2.34869	2	2	2	2	2	2	2	2	2	0.712332	0.712332	0.712332	1.28767	1.28767	1.28767	0.712332
4	3.58127	2.83019	1.983	2.12766	1.8617	3.1477	2.5641	1.40845	2.04082	1.45278	2.00893	1.63934	2.38727	2.08333	2.65849	1.30841	2.50896	2.0979	2.09302	1.19904	1.63551	0.125	0.111111	0.111111	0.111111	0.142857	0.25	0.1	0.1	0.111111	0.1	0.125	0.111111	0.25	0.375	0.615385	0.2	0.125	0.1	0.4	0.166667	0.125	1.54408	1.23759	1.69396	0.843192	0.845739	0.964528	0.125518
8	4.8048	4.48179	3.62538	6.21118	4.35967	4.54545	5.39084	6.77966	4.5584	4.79042	5.43478	5.66572	2.73973	5.71429	4.34783	3.39703	4.4843	4.7619	5.17799	4.7619	4.12371	2.16216	0.263	0.2104	0.263	0.2104	0.233778	0.2104	0.263	0.2104	0.175333	0.150286	0.150286	0.2104	0.263	0.233778	0.263	0.2104	0.263	0.263	0.2104	0.2104	1.03514	2.38515	2.1545	1.70458	3.32913	2.19333	0.0746071
12	5.12821	3.94089	3.28767	4.34783	5.40541	5.31915	3.07692	4.84262	1.97531	4.34783	4.44444	4.65116	5.29101	2.89855	2.9304	4.329	3.44828	4.09836	4.0568	4.77327	4.05063	0.666667	0.150286	0.1315	0.1052	0.1052	0.1052	0.1052	0.1052	0.0876667	0.175333	0.1315	0.1315	0.2104	0.175333	0.1315	0.2104	0.175333	0.175333	0.1315	0.1052	0.175333	1.17643	0.589968	0.526493	4.11457	2.30858	2.40391	0.112805
16	9.04523	4.5584	5.37634	4.18848	4.53258	4.01606	1.90024	4.31267	6.99708	6.98254	3.72093	4.73934	4.914	4.25532	3.65297	6.34921	9.13706	7.22892	5.07614	5.8651	5.58659	2.15633	0.579614	1.1887	1.32494	1.2908	1.19207	0.618824	0.2104	0.4208	0.2104	0.773529	0.263	0.947748	0.597727	0.664421	0.305814	0.535369	0.901714	1.19886	0.526	1.02634	0.23488	0.814882	0.553793	4.67913	3.44044	3.09918	0.105492
20	2.95858	2.48756	2.15633	2.33236	1.49626	1.12045	1.15607	0.934579	1.56658	1.40845	1.54242	1.90476	1.41844	1.90931	1.78571	2.58398	2.20994	3.1746	1.77515	2.13333	1.7094	2.75482	3.30579	5.88235	2.20994	3.24324	2.24719	2.26629	4.40771	4.08163	1	1.95599	4.49438	2.746	2.1978	4.10256	5.18135	4.51977	6.18557	3.44828	3.21932	2.41692	0.0680512	0.0580517	0.0703246	1.35039	1.85126	1.71539	0.13922
24	5.7971	3.62538	4.37158	4.34783	3.24324	3.58209	3.4188	3.27869	4.06091	5.01253	2.22222	2.06186	5.44218	5.20833	3.99002	6.20843	2.04604	3.52423	2.22841	5.89681	4.44444	6.32054	3.16623	4.62428	3.2967	4.31267	3.87409	5.22193	4.70588	2.09424	4.16667	4.53258	2.38095	1.58416	3.95062	4.3956	2.55591	4.73373	4.35967	6.09137	6.49351	2.89157	0.0835556	0.107576	0.152731	5.35862	5.10076	3.83729	0.107017
32	7.20721	3.65854	4.58453	4.57143	2.57235	3.57143	2.30548	3.39943	2.47678	2.10526	3.2	3.57143	7.48663	4.96278	4.25532	3.9801	9.66767	11.6129	4.3956	5.06329	5.07937	4.53258	5.64706	1.26183	6.19195	2.1164	2.589	4.46927	2.31884	3.38028	1.14943	4.51977	3.65854	4.74777	2.04082	3.69231	6.13497	5.89681	6.45161	2.66667	3.72093	4.69208	0.0925665	0.0204001	0.0208959	7.39406	4.94238	4.23442	0.219088
44	5.74713	4.90798	2.01511	4.83384	5.84795	6.41711	2.32558	3.77358	5.29801	3.65854	3.76176	2.50784	7.22892	4.21053	7.25076	3.45572	3.73832	3.37079	3.80952	3.66972	6.28931	8.23529	6.23053	3.83387	2.24719	6.21118	3.82166	2.63158	1.12045	1.27389	3.28767	2.34604	2.41692	3.90244	6.15385	7.65027	5.31915	6.41026	5.81395	3.97351	3.77358	6.07903	0.104799	1.20208	0.0336836	7.12412	3.00845	7.21707	0.30023
48	4.34783	6.17284	4.84848	1.13636	3.72671	3.36134	1.24224	2.12766	2.61438	3.53982	2.07792	1.19048	1.72043	3.7037	3.26975	5.82524	4.28954	3.74707	3.28767	4.38356	3.73832	1.18694	3.93443	6.49351	2.29226	1.14613	2.55591	3.66972	3.62538	2.2792	4.79042	4.86322	3.14136	4.96894	4.87805	4	2.2792	7.54717	6.45161	4.28954	3.53982	3.52941	0.00340191	0.0670652	0.166735	1.71703	3.63664	3.10302	0.031796
52	5.21173	2.62295	6.36943	1.26582	3.98671	1.28617	1.3245	3.85852	2.55591	1.32013	2.48447	3.90879	2.66667	2.65781	1.32013	5.21173	3.93443	3.8961	2.66667	3.92157	3.87097	2.62295	2.53968	5.28053	2.5641	1.25	1.29032	5.03145	1.33333	3.8961	1.31148	2.57235	3.97351	2.41692	1.25	1.33333	2.62295	3.97351	1.33333	4	4.98442	3.68098	0.0231161	0.0576481	0.00556917	2.64355	2.60016	1.31456	0.0567286
56	4.25532	1.78042	1.99336	0.465116	1.2987	0.5	2.43902	3.125	1.3245	1.10803	2.5	3.93443	0.348344	0.337179	0.317825	1.37068	1.1373	1.052	1.74751	1.03137	0.953474	1.38878	1.875	1.8018	0.645161	0.643087	0.581395	2.58065	1.82927	3.11526	2.58065	2.38095	1.27796	0.32875	0.339355	0.330818	0.350667	0.701333	1.2413	0.989342	0.97709	0.620649	0.00324499	0.00358453	0.00773561	0.345099	0.333595	0.310089	0.0689537
64	0.339355	0.67871	0.689836	0.276842	0.631832	0.6575	0.674359	0.670064	0.6575	0.995584	0.350667	0.292222	0.32875	0.339355	0.35302	0.596034	0.998734	0.613411	1.22682	1.34872	0.685342	1.38878	0.643425	1.19886	0.344918	0.337179	0.333968	0.696689	0.308504	0.325697	0.347195	0.261692	0.998734	0.32875	0.339355	0.344918	0.344918	0.649383	1.02801	0.305814	0.917442	0.676527	0.0367898	0.0506055	0.0200737	0.29196	0.288749	0.332946	0.0112871
[truncated: 29 more columns]

## Sheet: T3. summary_cumulative_T_vs_UT
organism	context	competitor	first_sig_day	estimate	lower	upper	label
MKK2835	alone	NA	4	-0.845266	-1.65995	-0.0305858	MKK2835 alone treated vs untreated (estimate = -0.85, 99.9% CI: -1.66 to -0.03)
MKK2835	together	NHP1337	8	-1.12719	-2.09608	-0.158298	MKK2835 in competition with NHP1337 treated vs untreated (estimate = -1.13, 99.9% CI: -2.10 to -0.16)
NF54	alone	NA	8	-0.999098	-1.68091	-0.317286	NF54 alone treated vs untreated (estimate = -1.00, 99.9% CI: -1.68 to -0.32)
NF54	together	NHP1337	8	-1.26044	-2.11246	-0.408423	NF54 in competition with NHP1337 treated vs untreated (estimate = -1.26, 99.9% CI: -2.11 to -0.41)
NF54	together	NHP4026	8	-1.05461	-1.90906	-0.200153	NF54 in competition with NHP4026 treated vs untreated (estimate = -1.05, 99.9% CI: -1.91 to -0.20)
NHP1337	alone	NA	4	-0.783298	-1.54783	-0.0187621	NHP1337 alone treated vs untreated (estimate = -0.78, 99.9% CI: -1.55 to -0.02)
NHP1337	together	MKK2835	8	-0.908052	-1.80332	-0.0127827	NHP1337 in competition with MKK2835 treated vs untreated (estimate = -0.91, 99.9% CI: -1.80 to -0.01)
NHP1337	together	NF54	NA	NA	NA	NA	NHP1337 in competition with NF54 treated vs untreated (no sustained significant difference)
NHP4026	alone	NA	4	-0.725291	-1.41489	-0.0356929	NHP4026 alone treated vs untreated (estimate = -0.73, 99.9% CI: -1.41 to -0.04)
NHP4026	together	NF54	8	-0.920901	-1.71538	-0.126422	NHP4026 in competition with NF54 treated vs untreated (estimate = -0.92, 99.9% CI: -1.72 to -0.13)

## Sheet: T4sum_cumulative_alone_together
organism	treatment	competitor	first_sig_day	estimate	lower	upper	label
MKK2835	UT	NHP1337	NA	NA	NA	NA	MKK2835 (UT), alone vs together with NHP1337 (no sustained significant difference)
MKK2835	T	NHP1337	20	-0.901794	-1.76418	-0.0394086	MKK2835 (T), alone vs together with NHP1337 (estimate = -0.90, 99.9% CI: -1.76 to -0.04)
NF54	UT	NHP1337	NA	NA	NA	NA	NF54 (UT), alone vs together with NHP1337 (no sustained significant difference)
NF54	UT	NHP4026	8	-1.00662	-1.72552	-0.287715	NF54 (UT), alone vs together with NHP4026 (estimate = -1.01, 99.9% CI: -1.73 to -0.29)
NF54	T	NHP1337	8	-0.939021	-1.8112	-0.0668378	NF54 (T), alone vs together with NHP1337 (estimate = -0.94, 99.9% CI: -1.81 to -0.07)
NF54	T	NHP4026	8	-1.06193	-1.90642	-0.217444	NF54 (T), alone vs together with NHP4026 (estimate = -1.06, 99.9% CI: -1.91 to -0.22)
NHP1337	UT	MKK2835	4	-0.904382	-1.73774	-0.0710206	NHP1337 (UT), alone vs together with MKK2835 (estimate = -0.90, 99.9% CI: -1.74 to -0.07)
NHP1337	UT	NF54	4	-0.84381	-1.67301	-0.0146065	NHP1337 (UT), alone vs together with NF54 (estimate = -0.84, 99.9% CI: -1.67 to -0.01)
NHP1337	T	MKK2835	NA	NA	NA	NA	NHP1337 (T), alone vs together with MKK2835 (no sustained significant difference)
NHP1337	T	NF54	44	-0.714101	-1.22231	-0.205888	NHP1337 (T), alone vs together with NF54 (estimate = -0.71, 99.9% CI: -1.22 to -0.21)
NHP4026	UT	NF54	4	-0.78973	-1.52412	-0.0553365	NHP4026 (UT), alone vs together with NF54 (estimate = -0.79, 99.9% CI: -1.52 to -0.06)
NHP4026	T	NF54	NA	NA	NA	NA	NHP4026 (T), alone vs together with NF54 (no sustained significant difference)

## Sheet: T5. sum_cumulative_comp_org
comp_id	treatment	orgA	orgB	first_sig_day	estimate	lower	upper	label
MKK2835xNHP1337	UT	MKK2835	NHP1337	16	0.588568	0.105316	1.07182	MKK2835 vs. NHP1337 cumulative in competition (MKK2835xNHP1337, UT) (estimate = 0.59, 99.9% CI: 0.11 to 1.07)
MKK2835xNHP1337	T	MKK2835	NHP1337	44	-0.938962	-1.70286	-0.175066	MKK2835 vs. NHP1337 cumulative in competition (MKK2835xNHP1337, T) (estimate = -0.94, 99.9% CI: -1.70 to -0.18)
NF54xNHP1337	UT	NF54	NHP1337	16	0.578953	0.0707824	1.08712	NF54 vs. NHP1337 cumulative in competition (NF54xNHP1337, UT) (estimate = 0.58, 99.9% CI: 0.07 to 1.09)
NF54xNHP1337	T	NF54	NHP1337	44	0.664301	0.148636	1.17997	NF54 vs. NHP1337 cumulative in competition (NF54xNHP1337, T) (estimate = 0.66, 99.9% CI: 0.15 to 1.18)
NF54xNHP4026	UT	NF54	NHP4026	16	-0.729805	-1.26702	-0.192585	NF54 vs. NHP4026 cumulative in competition (NF54xNHP4026, UT) (estimate = -0.73, 99.9% CI: -1.27 to -0.19)
NF54xNHP4026	T	NF54	NHP4026	16	-0.940529	-1.72256	-0.158496	NF54 vs. NHP4026 cumulative in competition (NF54xNHP4026, T) (estimate = -0.94, 99.9% CI: -1.72 to -0.16)

## Sheet: T6. sum_comp_point_estimate
pair	treatment	orgA	orgB	first_sig_day	estimate	lower	upper	label
MKK2835xNHP1337	UT	MKK2835	NHP1337	4	0.821923	0.372815	1.27103	MKK2835 vs. NHP1337 (MKK2835xNHP1337, UT) (estimate = 0.82, 99.9% CI: 0.37 to 1.27)
MKK2835xNHP1337	T	MKK2835	NHP1337	16	-0.621819	-1.00417	-0.239468	MKK2835 vs. NHP1337 (MKK2835xNHP1337, T) (estimate = -0.62, 99.9% CI: -1.00 to -0.24)
NF54xNHP1337	UT	NF54	NHP1337	4	0.703299	0.372942	1.03366	NF54 vs. NHP1337 (NF54xNHP1337, UT) (estimate = 0.70, 99.9% CI: 0.37 to 1.03)
NF54xNHP1337	T	NF54	NHP1337	24	1.29648	0.330667	2.2623	NF54 vs. NHP1337 (NF54xNHP1337, T) (estimate = 1.30, 99.9% CI: 0.33 to 2.26)
NF54xNHP4026	UT	NF54	NHP4026	8	-1.08273	-1.82125	-0.344199	NF54 vs. NHP4026 (NF54xNHP4026, UT) (estimate = -1.08, 99.9% CI: -1.82 to -0.34)
NF54xNHP4026	T	NF54	NHP4026	8	-1.00998	-1.79188	-0.228078	NF54 vs. NHP4026 (NF54xNHP4026, T) (estimate = -1.01, 99.9% CI: -1.79 to -0.23)

## Sheet: T7. contrasts_competition_prop
pair	treatment	day	estimate	lower	upper	orgA	orgB	sig	first_sig_day
NF54xNHP1337	T	0	0.413597	-0.924491	1.75169	NF54	NHP1337	FALSE	24
NF54xNHP1337	T	4	0.276345	-0.582919	1.13561	NF54	NHP1337	FALSE	24
NF54xNHP1337	T	8	0.0948905	-0.766461	0.956242	NF54	NHP1337	FALSE	24
NF54xNHP1337	T	12	-0.0848968	-0.969207	0.799414	NF54	NHP1337	FALSE	24
NF54xNHP1337	T	16	-0.0860889	-0.908053	0.735875	NF54	NHP1337	FALSE	24
NF54xNHP1337	T	20	0.326802	-0.55045	1.20405	NF54	NHP1337	FALSE	24
NF54xNHP1337	T	24	1.29648	0.330667	2.2623	NF54	NHP1337	TRUE	24
NF54xNHP1337	T	30	3.55916	2.45595	4.66238	NF54	NHP1337	TRUE	24
NF54xNHP1337	T	32	4.37805	3.17955	5.57655	NF54	NHP1337	TRUE	24
NF54xNHP1337	T	38	6.4572	4.99054	7.92386	NF54	NHP1337	TRUE	24
NF54xNHP1337	T	44	7.40258	5.90767	8.8975	NF54	NHP1337	TRUE	24
NF54xNHP1337	T	48	7.39393	5.85068	8.93717	NF54	NHP1337	TRUE	24
NF54xNHP1337	T	52	7.11015	5.48994	8.73036	NF54	NHP1337	TRUE	24
NF54xNHP1337	T	56	6.80901	5.17921	8.43881	NF54	NHP1337	TRUE	24
NF54xNHP1337	T	64	6.50128	3.81952	9.18303	NF54	NHP1337	TRUE	24
NF54xNHP1337	UT	0	0.169798	-0.350392	0.689989	NF54	NHP1337	FALSE	4
NF54xNHP1337	UT	4	0.703299	0.372942	1.03366	NF54	NHP1337	TRUE	4
NF54xNHP1337	UT	8	1.11939	0.746207	1.49256	NF54	NHP1337	TRUE	4
NF54xNHP1337	UT	12	1.41494	1.04428	1.7856	NF54	NHP1337	TRUE	4
NF54xNHP1337	UT	16	1.77577	1.41679	2.13475	NF54	NHP1337	TRUE	4
NF54xNHP1337	UT	20	2.49435	2.05299	2.93571	NF54	NHP1337	TRUE	4
NF54xNHP1337	UT	24	3.7692	3.24776	4.29064	NF54	NHP1337	TRUE	4
NF54xNHP1337	UT	30	6.47945	5.6921	7.26681	NF54	NHP1337	TRUE	4
NF54xNHP1337	UT	32	7.41518	6.49714	8.33322	NF54	NHP1337	TRUE	4
NF54xNHP1337	UT	38	9.62422	8.43715	10.8113	NF54	NHP1337	TRUE	4
NF54xNHP1337	UT	44	10.2593	9.04888	11.4698	NF54	NHP1337	TRUE	4
NF54xNHP1337	UT	48	9.83441	8.57258	11.0962	NF54	NHP1337	TRUE	4
NF54xNHP1337	UT	52	9.06018	7.75617	10.3642	NF54	NHP1337	TRUE	4
NF54xNHP1337	UT	56	8.28233	7.07991	9.48475	NF54	NHP1337	TRUE	4
NF54xNHP1337	UT	64	7.15683	5.55337	8.76029	NF54	NHP1337	TRUE	4
NF54xNHP4026	T	0	-0.282064	-1.51277	0.948641	NF54	NHP4026	FALSE	8
NF54xNHP4026	T	4	-0.610378	-1.46668	0.245921	NF54	NHP4026	FALSE	8
NF54xNHP4026	T	8	-1.00998	-1.79188	-0.228078	NF54	NHP4026	TRUE	8
NF54xNHP4026	T	12	-1.5345	-2.35304	-0.715968	NF54	NHP4026	TRUE	8
NF54xNHP4026	T	16	-2.18538	-3.02674	-1.34402	NF54	NHP4026	TRUE	8
NF54xNHP4026	T	20	-2.90832	-3.80395	-2.0127	NF54	NHP4026	TRUE	8
NF54xNHP4026	T	24	-3.62349	-4.58709	-2.65989	NF54	NHP4026	TRUE	8
NF54xNHP4026	T	30	-4.54557	-5.59384	-3.4973	NF54	NHP4026	TRUE	8
NF54xNHP4026	T	32	-4.79599	-5.87799	-3.71399	NF54	NHP4026	TRUE	8
NF54xNHP4026	T	38	-5.36267	-6.53783	-4.18752	NF54	NHP4026	TRUE	8
NF54xNHP4026	T	44	-5.66076	-6.85383	-4.46768	NF54	NHP4026	TRUE	8
NF54xNHP4026	T	48	-5.69192	-6.89614	-4.4877	NF54	NHP4026	TRUE	8
NF54xNHP4026	T	52	-5.56659	-6.79834	-4.33484	NF54	NHP4026	TRUE	8
NF54xNHP4026	T	56	-5.28204	-6.56727	-3.99681	NF54	NHP4026	TRUE	8
NF54xNHP4026	T	64	-4.39255	-6.39549	-2.38962	NF54	NHP4026	TRUE	8
NF54xNHP4026	UT	0	-0.295688	-1.30204	0.710663	NF54	NHP4026	FALSE	8
NF54xNHP4026	UT	4	-0.461849	-1.10729	0.183592	NF54	NHP4026	FALSE	8
NF54xNHP4026	UT	8	-1.08273	-1.82125	-0.344199	NF54	NHP4026	TRUE	8
NF54xNHP4026	UT	12	-2.41542	-3.21196	-1.61888	NF54	NHP4026	TRUE	8
NF54xNHP4026	UT	16	-4.28265	-5.19397	-3.37133	NF54	NHP4026	TRUE	8
NF54xNHP4026	UT	20	-6.13895	-7.33308	-4.94483	NF54	NHP4026	TRUE	8
NF54xNHP4026	UT	24	-7.41341	-8.78198	-6.04483	NF54	NHP4026	TRUE	8
NF54xNHP4026	UT	30	-7.85317	-9.25811	-6.44824	NF54	NHP4026	TRUE	8
NF54xNHP4026	UT	32	-7.71467	-9.15898	-6.27037	NF54	NHP4026	TRUE	8
NF54xNHP4026	UT	38	-7.12154	-8.68809	-5.55499	NF54	NHP4026	TRUE	8
NF54xNHP4026	UT	44	-7.09009	-8.50892	-5.67126	NF54	NHP4026	TRUE	8
NF54xNHP4026	UT	48	-7.34302	-8.75955	-5.92649	NF54	NHP4026	TRUE	8
NF54xNHP4026	UT	52	-7.4115	-8.93659	-5.8864	NF54	NHP4026	TRUE	8
NF54xNHP4026	UT	56	-6.92657	-8.37829	-5.47484	NF54	NHP4026	TRUE	8
NF54xNHP4026	UT	64	-4.38253	-6.1137	-2.65137	NF54	NHP4026	TRUE	8
MKK2835xNHP1337	T	0	0.673359	0.0461595	1.30056	MKK2835	NHP1337	FALSE	16
MKK2835xNHP1337	T	4	0.33606	-0.0689388	0.741059	MKK2835	NHP1337	FALSE	16
MKK2835xNHP1337	T	8	-0.000574464	-0.401097	0.399948	MKK2835	NHP1337	FALSE	16
MKK2835xNHP1337	T	12	-0.326808	-0.73666	0.0830439	MKK2835	NHP1337	FALSE	16
MKK2835xNHP1337	T	16	-0.621819	-1.00417	-0.239468	MKK2835	NHP1337	TRUE	16
MKK2835xNHP1337	T	20	-0.867208	-1.28043	-0.453989	MKK2835	NHP1337	TRUE	16
MKK2835xNHP1337	T	24	-1.06845	-1.52641	-0.610494	MKK2835	NHP1337	TRUE	16
MKK2835xNHP1337	T	32	-1.51002	-1.99231	-1.02773	MKK2835	NHP1337	TRUE	16
MKK2835xNHP1337	T	38	-2.05955	-2.56937	-1.54972	MKK2835	NHP1337	TRUE	16
MKK2835xNHP1337	T	44	-2.73044	-3.20133	-2.25954	MKK2835	NHP1337	TRUE	16
MKK2835xNHP1337	T	48	-3.07334	-3.5593	-2.58738	MKK2835	NHP1337	TRUE	16
MKK2835xNHP1337	T	52	-3.18864	-3.71417	-2.66311	MKK2835	NHP1337	TRUE	16
MKK2835xNHP1337	T	56	-3.00991	-3.52867	-2.49115	MKK2835	NHP1337	TRUE	16
MKK2835xNHP1337	T	64	-1.9983	-2.77993	-1.21666	MKK2835	NHP1337	TRUE	16
MKK2835xNHP1337	UT	0	0.601222	-0.0474392	1.24988	MKK2835	NHP1337	FALSE	4
MKK2835xNHP1337	UT	4	0.821923	0.372815	1.27103	MKK2835	NHP1337	TRUE	4
MKK2835xNHP1337	UT	8	1.05142	0.642651	1.4602	MKK2835	NHP1337	TRUE	4
MKK2835xNHP1337	UT	12	1.28528	0.867814	1.70275	MKK2835	NHP1337	TRUE	4
MKK2835xNHP1337	UT	16	1.49952	1.084	1.91505	MKK2835	NHP1337	TRUE	4
MKK2835xNHP1337	UT	20	1.66174	1.22344	2.10003	MKK2835	NHP1337	TRUE	4
MKK2835xNHP1337	UT	24	1.75402	1.28689	2.22115	MKK2835	NHP1337	TRUE	4
MKK2835xNHP1337	UT	32	1.82468	1.33701	2.31235	MKK2835	NHP1337	TRUE	4
MKK2835xNHP1337	UT	38	1.97612	1.47771	2.47453	MKK2835	NHP1337	TRUE	4
MKK2835xNHP1337	UT	44	2.36083	1.88216	2.83951	MKK2835	NHP1337	TRUE	4
MKK2835xNHP1337	UT	48	2.75418	2.26236	3.246	MKK2835	NHP1337	TRUE	4
MKK2835xNHP1337	UT	52	3.22459	2.68877	3.76041	MKK2835	NHP1337	TRUE	4
MKK2835xNHP1337	UT	56	3.73132	3.11406	4.34858	MKK2835	NHP1337	TRUE	4
MKK2835xNHP1337	UT	64	4.76498	3.63548	5.89447	MKK2835	NHP1337	TRUE	4

## Sheet: T8. contrasts_cumulative_comp
comp_id	treatment	day	estimate	lower	upper	sig	first_sig_day	orgA	orgB
MKK2835xNHP1337	UT	0	0.212729	-1.12553	1.55098	FALSE	16	MKK2835	NHP1337
MKK2835xNHP1337	UT	4	0.326996	-0.588546	1.24254	FALSE	16	MKK2835	NHP1337
MKK2835xNHP1337	UT	8	0.433342	-0.235201	1.10189	FALSE	16	MKK2835	NHP1337
MKK2835xNHP1337	UT	12	0.522841	-0.033071	1.07875	FALSE	16	MKK2835	NHP1337
MKK2835xNHP1337	UT	16	0.588568	0.105316	1.07182	TRUE	16	MKK2835	NHP1337
MKK2835xNHP1337	UT	20	0.628861	0.172312	1.08541	TRUE	16	MKK2835	NHP1337
MKK2835xNHP1337	UT	24	0.648831	0.185154	1.11251	TRUE	16	MKK2835	NHP1337
MKK2835xNHP1337	UT	32	0.670267	0.175727	1.16481	TRUE	16	MKK2835	NHP1337
MKK2835xNHP1337	UT	44	0.770232	0.3562	1.18426	TRUE	16	MKK2835	NHP1337
MKK2835xNHP1337	UT	48	0.82029	0.459944	1.18064	TRUE	16	MKK2835	NHP1337
MKK2835xNHP1337	UT	52	0.868163	0.507836	1.22849	TRUE	16	MKK2835	NHP1337
MKK2835xNHP1337	UT	56	0.905187	0.53475	1.27562	TRUE	16	MKK2835	NHP1337
MKK2835xNHP1337	UT	64	0.946361	0.358279	1.53444	TRUE	16	MKK2835	NHP1337
MKK2835xNHP1337	T	0	0.511026	-1.19103	2.21308	FALSE	44	MKK2835	NHP1337
MKK2835xNHP1337	T	4	0.367513	-1.00039	1.73541	FALSE	44	MKK2835	NHP1337
MKK2835xNHP1337	T	8	0.213219	-0.9243	1.35074	FALSE	44	MKK2835	NHP1337
MKK2835xNHP1337	T	12	0.0429359	-0.954758	1.04063	FALSE	44	MKK2835	NHP1337
MKK2835xNHP1337	T	16	-0.137224	-1.05495	0.7805	FALSE	44	MKK2835	NHP1337
MKK2835xNHP1337	T	20	-0.31219	-1.19451	0.570133	FALSE	44	MKK2835	NHP1337
MKK2835xNHP1337	T	24	-0.467008	-1.33561	0.40159	FALSE	44	MKK2835	NHP1337
MKK2835xNHP1337	T	32	-0.701966	-1.54959	0.145654	FALSE	44	MKK2835	NHP1337
MKK2835xNHP1337	T	44	-0.938962	-1.70286	-0.175066	TRUE	44	MKK2835	NHP1337
MKK2835xNHP1337	T	48	-1.00208	-1.73676	-0.267407	TRUE	44	MKK2835	NHP1337
MKK2835xNHP1337	T	52	-1.05402	-1.78011	-0.327929	TRUE	44	MKK2835	NHP1337
MKK2835xNHP1337	T	56	-1.08833	-1.82253	-0.354124	TRUE	44	MKK2835	NHP1337
MKK2835xNHP1337	T	64	-1.11209	-2.00847	-0.215701	TRUE	44	MKK2835	NHP1337
NF54xNHP1337	UT	0	0.0943544	-1.27877	1.46748	FALSE	16	NF54	NHP1337
NF54xNHP1337	UT	4	0.20534	-0.730097	1.14078	FALSE	16	NF54	NHP1337
NF54xNHP1337	UT	8	0.322099	-0.364882	1.00908	FALSE	16	NF54	NHP1337
NF54xNHP1337	UT	12	0.447583	-0.131749	1.02692	FALSE	16	NF54	NHP1337
NF54xNHP1337	UT	16	0.578953	0.0707824	1.08712	TRUE	16	NF54	NHP1337
NF54xNHP1337	UT	20	0.709033	0.227259	1.19081	TRUE	16	NF54	NHP1337
NF54xNHP1337	UT	24	0.831249	0.340425	1.32207	TRUE	16	NF54	NHP1337
NF54xNHP1337	UT	32	1.04972	0.51748	1.58196	TRUE	16	NF54	NHP1337
NF54xNHP1337	UT	44	1.34216	0.870108	1.8142	TRUE	16	NF54	NHP1337
NF54xNHP1337	UT	48	1.42625	1.00089	1.85161	TRUE	16	NF54	NHP1337
NF54xNHP1337	UT	52	1.49569	1.06744	1.92394	TRUE	16	NF54	NHP1337
NF54xNHP1337	UT	56	1.54502	1.10425	1.98578	TRUE	16	NF54	NHP1337
NF54xNHP1337	UT	64	1.59616	0.917152	2.27517	TRUE	16	NF54	NHP1337
NF54xNHP1337	T	0	0.0234563	-1.81247	1.85939	FALSE	44	NF54	NHP1337
NF54xNHP1337	T	4	-0.0134999	-1.36763	1.34063	FALSE	44	NF54	NHP1337
NF54xNHP1337	T	8	-0.0640312	-1.10207	0.974009	FALSE	44	NF54	NHP1337
NF54xNHP1337	T	12	-0.130568	-0.986012	0.724875	FALSE	44	NF54	NHP1337
NF54xNHP1337	T	16	-0.195965	-0.933402	0.541471	FALSE	44	NF54	NHP1337
NF54xNHP1337	T	20	-0.228887	-0.906603	0.448829	FALSE	44	NF54	NHP1337
NF54xNHP1337	T	24	-0.200266	-0.854589	0.454057	FALSE	44	NF54	NHP1337
NF54xNHP1337	T	32	0.0585382	-0.575925	0.693002	FALSE	44	NF54	NHP1337
NF54xNHP1337	T	44	0.664301	0.148636	1.17997	TRUE	44	NF54	NHP1337
NF54xNHP1337	T	48	0.822377	0.359509	1.28524	TRUE	44	NF54	NHP1337
NF54xNHP1337	T	52	0.934726	0.473459	1.39599	TRUE	44	NF54	NHP1337
NF54xNHP1337	T	56	1.0094	0.537521	1.48128	TRUE	44	NF54	NHP1337
NF54xNHP1337	T	64	1.09913	0.373585	1.82467	TRUE	44	NF54	NHP1337
NF54xNHP4026	UT	0	0.0390778	-1.22984	1.308	FALSE	16	NF54	NHP4026
NF54xNHP4026	UT	4	-0.140045	-1.03446	0.754365	FALSE	16	NF54	NHP4026
NF54xNHP4026	UT	8	-0.327461	-1.0095	0.35458	FALSE	16	NF54	NHP4026
NF54xNHP4026	UT	12	-0.526307	-1.11602	0.0634017	FALSE	16	NF54	NHP4026
NF54xNHP4026	UT	16	-0.729805	-1.26702	-0.192585	TRUE	16	NF54	NHP4026
NF54xNHP4026	UT	20	-0.923578	-1.44819	-0.39897	TRUE	16	NF54	NHP4026
NF54xNHP4026	UT	24	-1.0937	-1.63105	-0.556354	TRUE	16	NF54	NHP4026
NF54xNHP4026	UT	32	-1.34928	-1.92368	-0.774875	TRUE	16	NF54	NHP4026
NF54xNHP4026	UT	44	-1.58767	-2.10378	-1.07155	TRUE	16	NF54	NHP4026
NF54xNHP4026	UT	48	-1.64463	-2.1205	-1.16877	TRUE	16	NF54	NHP4026
NF54xNHP4026	UT	52	-1.68925	-2.16235	-1.21616	TRUE	16	NF54	NHP4026
NF54xNHP4026	UT	56	-1.71701	-2.20627	-1.22774	TRUE	16	NF54	NHP4026
NF54xNHP4026	UT	64	-1.73164	-2.48808	-0.975202	TRUE	16	NF54	NHP4026
NF54xNHP4026	T	0	-0.0394514	-1.42773	1.34883	FALSE	16	NF54	NHP4026
NF54xNHP4026	T	4	-0.244422	-1.3892	0.900355	FALSE	16	NF54	NHP4026
NF54xNHP4026	T	8	-0.460769	-1.43578	0.514239	FALSE	16	NF54	NHP4026
NF54xNHP4026	T	12	-0.6946	-1.55673	0.167531	FALSE	16	NF54	NHP4026
NF54xNHP4026	T	16	-0.940529	-1.72256	-0.158496	TRUE	16	NF54	NHP4026
NF54xNHP4026	T	20	-1.18294	-1.91128	-0.454608	TRUE	16	NF54	NHP4026
NF54xNHP4026	T	24	-1.40404	-2.09523	-0.712844	TRUE	16	NF54	NHP4026
NF54xNHP4026	T	32	-1.74635	-2.38533	-1.10737	TRUE	16	NF54	NHP4026
NF54xNHP4026	T	44	-2.01034	-2.59519	-1.42549	TRUE	16	NF54	NHP4026
NF54xNHP4026	T	48	-2.04044	-2.62527	-1.4556	TRUE	16	NF54	NHP4026
NF54xNHP4026	T	52	-2.04209	-2.65006	-1.43412	TRUE	16	NF54	NHP4026
NF54xNHP4026	T	56	-2.01525	-2.65971	-1.37079	TRUE	16	NF54	NHP4026
NF54xNHP4026	T	64	-1.90344	-2.69681	-1.11007	TRUE	16	NF54	NHP4026

## Sheet: T9. contrasts_cumulative_T-UT
organism	context	competitor	day	estimate	lower	upper	sig	first_sig_day
MKK2835	alone	NA	0	-0.563135	-1.69421	0.567935	FALSE	4
MKK2835	alone	NA	4	-0.845266	-1.65995	-0.0305858	TRUE	4
MKK2835	alone	NA	8	-1.0714	-1.7102	-0.432606	TRUE	4
MKK2835	alone	NA	12	-1.19408	-1.75211	-0.636038	TRUE	4
MKK2835	alone	NA	16	-1.1985	-1.70336	-0.693635	TRUE	4
MKK2835	alone	NA	20	-1.10823	-1.59268	-0.623784	TRUE	4
MKK2835	alone	NA	24	-0.96886	-1.45456	-0.48316	TRUE	4
MKK2835	alone	NA	32	-0.695408	-1.18876	-0.202058	TRUE	4
MKK2835	alone	NA	44	-0.493889	-0.916905	-0.0708732	TRUE	4
MKK2835	alone	NA	48	-0.460629	-0.845375	-0.0758825	TRUE	4
MKK2835	alone	NA	52	-0.430593	-0.8131	-0.0480869	TRUE	4
MKK2835	alone	NA	56	-0.399874	-0.786123	-0.0136246	TRUE	4
MKK2835	alone	NA	64	-0.334087	-0.848812	0.180638	FALSE	4
MKK2835	together	NHP1337	0	-0.479741	-1.94125	0.981764	FALSE	8
MKK2835	together	NHP1337	4	-0.818494	-1.96859	0.331603	FALSE	8
MKK2835	together	NHP1337	8	-1.12719	-2.09608	-0.158298	TRUE	8
MKK2835	together	NHP1337	12	-1.37389	-2.25263	-0.49516	TRUE	8
MKK2835	together	NHP1337	16	-1.53616	-2.36289	-0.709423	TRUE	8
MKK2835	together	NHP1337	20	-1.60988	-2.41646	-0.803296	TRUE	8
MKK2835	together	NHP1337	24	-1.61042	-2.41545	-0.805391	TRUE	8
MKK2835	together	NHP1337	32	-1.50664	-2.31332	-0.699954	TRUE	8
MKK2835	together	NHP1337	44	-1.42015	-2.16918	-0.671112	TRUE	8
MKK2835	together	NHP1337	48	-1.43172	-2.15329	-0.710145	TRUE	8
MKK2835	together	NHP1337	52	-1.45087	-2.1675	-0.734236	TRUE	8
MKK2835	together	NHP1337	56	-1.46186	-2.18826	-0.735463	TRUE	8
MKK2835	together	NHP1337	64	-1.4463	-2.32428	-0.568333	TRUE	8
NF54	alone	NA	0	-0.56678	-1.70522	0.571663	FALSE	8
NF54	alone	NA	4	-0.804708	-1.64515	0.0357369	FALSE	8
NF54	alone	NA	8	-0.999098	-1.68091	-0.317286	TRUE	8
NF54	alone	NA	12	-1.11036	-1.72305	-0.497665	TRUE	8
NF54	alone	NA	16	-1.12116	-1.68758	-0.554737	TRUE	8
NF54	alone	NA	20	-1.04373	-1.59002	-0.497444	TRUE	8
NF54	alone	NA	24	-0.911734	-1.45639	-0.367073	TRUE	8
NF54	alone	NA	32	-0.627957	-1.17511	-0.080799	TRUE	8
NF54	alone	NA	44	-0.424835	-0.917338	0.067668	FALSE	8
NF54	alone	NA	48	-0.410718	-0.874966	0.0535313	FALSE	8
NF54	alone	NA	52	-0.406039	-0.869754	0.057675	FALSE	8
NF54	alone	NA	56	-0.398304	-0.865152	0.0685442	FALSE	8
NF54	alone	NA	64	-0.3615	-0.914296	0.191297	FALSE	8
NF54	together	NHP1337	0	-0.767951	-2.30097	0.76507	FALSE	8
NF54	together	NHP1337	4	-1.03014	-2.15063	0.0903384	FALSE	8
NF54	together	NHP1337	8	-1.26044	-2.11246	-0.408423	TRUE	8
NF54	together	NHP1337	12	-1.42494	-2.1256	-0.724289	TRUE	8
NF54	together	NHP1337	16	-1.49978	-2.10268	-0.896876	TRUE	8
NF54	together	NHP1337	20	-1.48028	-2.03386	-0.926706	TRUE	8
NF54	together	NHP1337	24	-1.38192	-1.9171	-0.846732	TRUE	8
NF54	together	NHP1337	32	-1.06756	-1.57582	-0.559293	TRUE	8
NF54	together	NHP1337	44	-0.680431	-1.06914	-0.291725	TRUE	8
NF54	together	NHP1337	48	-0.617038	-0.95382	-0.280256	TRUE	8
NF54	together	NHP1337	52	-0.582045	-0.914361	-0.249729	TRUE	8
NF54	together	NHP1337	56	-0.560387	-0.897341	-0.223434	TRUE	8
NF54	together	NHP1337	64	-0.522547	-1.00268	-0.0424134	TRUE	8
NF54	together	NHP4026	0	-0.633373	-1.86345	0.596701	FALSE	8
NF54	together	NHP4026	4	-0.857114	-1.85432	0.140088	FALSE	8
NF54	together	NHP4026	8	-1.05461	-1.90906	-0.200153	TRUE	8
NF54	together	NHP4026	12	-1.20122	-1.96991	-0.432526	TRUE	8
NF54	together	NHP4026	16	-1.28432	-1.9908	-0.577832	TRUE	8
NF54	together	NHP4026	20	-1.30721	-1.9756	-0.638818	TRUE	8
NF54	together	NHP4026	24	-1.28426	-1.93235	-0.636166	TRUE	8
NF54	together	NHP4026	32	-1.16366	-1.80064	-0.526671	TRUE	8
NF54	together	NHP4026	44	-0.93264	-1.53581	-0.32947	TRUE	8
NF54	together	NHP4026	48	-0.854045	-1.45132	-0.256767	TRUE	8
NF54	together	NHP4026	52	-0.776167	-1.39544	-0.156895	TRUE	8
NF54	together	NHP4026	56	-0.699077	-1.36303	-0.0351261	TRUE	8
NF54	together	NHP4026	64	-0.546352	-1.47279	0.380087	FALSE	8
NHP1337	alone	NA	0	-0.440658	-1.52159	0.640272	FALSE	4
NHP1337	alone	NA	4	-0.783298	-1.54783	-0.0187621	TRUE	4
NHP1337	alone	NA	8	-1.07378	-1.65703	-0.490529	TRUE	4
NHP1337	alone	NA	12	-1.26411	-1.76063	-0.767583	TRUE	4
NHP1337	alone	NA	16	-1.33196	-1.76962	-0.894299	TRUE	4
NHP1337	alone	NA	20	-1.28918	-1.70393	-0.874425	TRUE	4
NHP1337	alone	NA	24	-1.17215	-1.58873	-0.755581	TRUE	4
NHP1337	alone	NA	32	-0.873044	-1.29587	-0.450216	TRUE	4
NHP1337	alone	NA	44	-0.580024	-0.92289	-0.237159	TRUE	4
NHP1337	alone	NA	48	-0.531064	-0.827463	-0.234664	TRUE	4
NHP1337	alone	NA	52	-0.494847	-0.786648	-0.203047	TRUE	4
NHP1337	alone	NA	56	-0.461205	-0.758436	-0.163973	TRUE	4
NHP1337	alone	NA	64	-0.386364	-0.83405	0.0613216	FALSE	4
NHP1337	together	MKK2835	0	-0.779025	-2.3763	0.818251	FALSE	8
NHP1337	together	MKK2835	4	-0.859997	-2.03729	0.317292	FALSE	8
NHP1337	together	MKK2835	8	-0.908052	-1.80332	-0.0127827	TRUE	8
NHP1337	together	MKK2835	12	-0.894975	-1.62409	-0.165856	TRUE	8
NHP1337	together	MKK2835	16	-0.81135	-1.43714	-0.185556	TRUE	8
NHP1337	together	MKK2835	20	-0.669812	-1.24922	-0.0904018	TRUE	8
NHP1337	together	MKK2835	24	-0.49557	-1.06191	0.0707686	FALSE	8
NHP1337	together	MKK2835	32	-0.135388	-0.693646	0.42287	FALSE	8
NHP1337	together	MKK2835	44	0.288061	-0.151558	0.72768	FALSE	8
NHP1337	together	MKK2835	48	0.389668	0.00458781	0.774748	TRUE	8
NHP1337	together	MKK2835	52	0.470327	0.0923908	0.848263	TRUE	8
NHP1337	together	MKK2835	56	0.530664	0.145988	0.915339	TRUE	8
NHP1337	together	MKK2835	64	0.611155	-0.00355271	1.22586	FALSE	8
NHP1337	together	NF54	0	-0.696946	-2.40401	1.01012	FALSE	NA
NHP1337	together	NF54	4	-0.811198	-2.02006	0.397666	FALSE	NA
NHP1337	together	NF54	8	-0.874206	-1.78615	0.0377401	FALSE	NA
NHP1337	together	NF54	12	-0.846684	-1.61128	-0.0820882	TRUE	NA
NHP1337	together	NF54	16	-0.724752	-1.39309	-0.0564167	TRUE	NA
NHP1337	together	NF54	20	-0.542255	-1.16921	0.0846995	FALSE	NA
NHP1337	together	NF54	24	-0.350296	-0.975384	0.274793	FALSE	NA
NHP1337	together	NF54	32	-0.0762712	-0.736272	0.583729	FALSE	NA
NHP1337	together	NF54	44	-0.00246878	-0.590484	0.585546	FALSE	NA
NHP1337	together	NF54	48	-0.0130589	-0.551452	0.525334	FALSE	NA
NHP1337	together	NF54	52	-0.0209698	-0.563045	0.521105	FALSE	NA
NHP1337	together	NF54	56	-0.0246625	-0.582797	0.533472	FALSE	NA
NHP1337	together	NF54	64	-0.0254019	-0.900074	0.849271	FALSE	NA
NHP4026	alone	NA	0	-0.440962	-1.4245	0.542578	FALSE	4
NHP4026	alone	NA	4	-0.725291	-1.41489	-0.0356929	TRUE	4
NHP4026	alone	NA	8	-0.961202	-1.48763	-0.434779	TRUE	4
NHP4026	alone	NA	12	-1.10595	-1.55866	-0.653247	TRUE	4
NHP4026	alone	NA	16	-1.14299	-1.54576	-0.740214	TRUE	4
NHP4026	alone	NA	20	-1.0885	-1.47316	-0.703834	TRUE	4
NHP4026	alone	NA	24	-0.980011	-1.36786	-0.592165	TRUE	4
NHP4026	alone	NA	32	-0.744595	-1.14116	-0.348027	TRUE	4
NHP4026	alone	NA	44	-0.581595	-0.901336	-0.261855	TRUE	4
NHP4026	alone	NA	48	-0.567882	-0.844114	-0.291651	TRUE	4
NHP4026	alone	NA	52	-0.560317	-0.834629	-0.286005	TRUE	4
NHP4026	alone	NA	56	-0.550982	-0.833031	-0.268933	TRUE	4
NHP4026	alone	NA	64	-0.519825	-0.965076	-0.0745735	TRUE	4
NHP4026	together	NF54	0	-0.554444	-1.95797	0.849077	FALSE	8
NHP4026	together	NF54	4	-0.752339	-1.78265	0.277972	FALSE	8
NHP4026	together	NF54	8	-0.920901	-1.71538	-0.126422	TRUE	8
NHP4026	together	NF54	12	-1.03252	-1.70006	-0.364984	TRUE	8
NHP4026	together	NF54	16	-1.07319	-1.66186	-0.484528	TRUE	8
NHP4026	together	NF54	20	-1.04744	-1.59918	-0.495705	TRUE	8
NHP4026	together	NF54	24	-0.97352	-1.51383	-0.433208	TRUE	8
NHP4026	together	NF54	32	-0.766182	-1.29339	-0.23897	TRUE	8
NHP4026	together	NF54	44	-0.509568	-0.945549	-0.0735864	TRUE	8
NHP4026	together	NF54	48	-0.457843	-0.854338	-0.0613484	TRUE	8
NHP4026	together	NF54	52	-0.422928	-0.817162	-0.0286937	TRUE	8
NHP4026	together	NF54	56	-0.40043	-0.799621	-0.00123862	TRUE	8
NHP4026	together	NF54	64	-0.374156	-0.911573	0.163261	FALSE	8

## Sheet: T10.cumulative_alone v.together
organism	treatment	competitor	day	estimate	lower	upper	sig	first_sig_day
MKK2835	T	NHP1337	0	-0.540392	-1.97657	0.895792	FALSE	20
MKK2835	T	NHP1337	4	-0.584217	-1.7686	0.600169	FALSE	20
MKK2835	T	NHP1337	8	-0.640854	-1.66277	0.381062	FALSE	20
MKK2835	T	NHP1337	12	-0.717538	-1.648	0.212927	FALSE	20
MKK2835	T	NHP1337	16	-0.809482	-1.69086	0.0719011	FALSE	20
MKK2835	T	NHP1337	20	-0.901794	-1.76418	-0.0394086	TRUE	20
MKK2835	T	NHP1337	24	-0.978695	-1.83583	-0.121565	TRUE	20
MKK2835	T	NHP1337	32	-1.06868	-1.91713	-0.220235	TRUE	20
MKK2835	T	NHP1337	44	-1.12892	-1.91587	-0.341974	TRUE	20
MKK2835	T	NHP1337	48	-1.15589	-1.91962	-0.392158	TRUE	20
MKK2835	T	NHP1337	52	-1.18802	-1.94413	-0.431912	TRUE	20
MKK2835	T	NHP1337	56	-1.21899	-1.98279	-0.455196	TRUE	20
MKK2835	T	NHP1337	64	-1.26876	-2.18274	-0.354782	TRUE	20
NF54	T	NHP4026	0	-0.720662	-1.90416	0.462836	FALSE	8
NF54	T	NHP4026	4	-0.882177	-1.86322	0.0988632	FALSE	8
NF54	T	NHP4026	8	-1.06193	-1.90642	-0.217444	TRUE	8
NF54	T	NHP4026	12	-1.26997	-2.02265	-0.517296	TRUE	8
NF54	T	NHP4026	16	-1.49857	-2.18041	-0.816734	TRUE	8
NF54	T	NHP4026	20	-1.72455	-2.35448	-1.09461	TRUE	8
NF54	T	NHP4026	24	-1.92216	-2.51432	-1.33001	TRUE	8
NF54	T	NHP4026	32	-2.19034	-2.73163	-1.64904	TRUE	8
NF54	T	NHP4026	44	-2.34322	-2.84217	-1.84428	TRUE	8
NF54	T	NHP4026	48	-2.35934	-2.86289	-1.85579	TRUE	8
NF54	T	NHP4026	52	-2.36221	-2.89376	-1.83066	TRUE	8
NF54	T	NHP4026	56	-2.34774	-2.92018	-1.77531	TRUE	8
NF54	T	NHP4026	64	-2.27652	-2.99609	-1.55695	TRUE	8
NF54	T	NHP1337	0	-0.994221	-2.47275	0.484313	FALSE	8
NF54	T	NHP1337	4	-0.963795	-2.08074	0.153148	FALSE	8
NF54	T	NHP1337	8	-0.939021	-1.8112	-0.0668378	TRUE	8
NF54	T	NHP1337	12	-0.921107	-1.64662	-0.195595	TRUE	8
NF54	T	NHP1337	16	-0.903561	-1.53771	-0.269411	TRUE	8
NF54	T	NHP1337	20	-0.874819	-1.46354	-0.286093	TRUE	8
NF54	T	NHP1337	24	-0.825314	-1.39293	-0.257694	TRUE	8
NF54	T	NHP1337	32	-0.669028	-1.20077	-0.137285	TRUE	8
NF54	T	NHP1337	44	-0.429465	-0.834578	-0.0243507	TRUE	8
NF54	T	NHP1337	48	-0.384517	-0.742926	-0.0261086	TRUE	8
NF54	T	NHP1337	52	-0.361252	-0.711697	-0.0108068	TRUE	8
NF54	T	NHP1337	56	-0.352412	-0.704898	7.44301e-05	FALSE	8
NF54	T	NHP1337	64	-0.352292	-0.851358	0.146774	FALSE	8
NHP1337	T	NF54	0	-0.972586	-2.55837	0.6132	FALSE	44
NHP1337	T	NF54	4	-0.871537	-2.03366	0.290591	FALSE	44
NHP1337	T	NF54	8	-0.751957	-1.64565	0.14174	FALSE	44
NHP1337	T	NF54	12	-0.606932	-1.35373	0.139866	FALSE	44
NHP1337	T	NF54	16	-0.451835	-1.10555	0.201878	FALSE	44
NHP1337	T	NF54	20	-0.319942	-0.929532	0.289649	FALSE	44
NHP1337	T	NF54	24	-0.245163	-0.841726	0.351399	FALSE	44
NHP1337	T	NF54	32	-0.307405	-0.902876	0.288066	FALSE	44
NHP1337	T	NF54	44	-0.714101	-1.22231	-0.205888	TRUE	44
NHP1337	T	NF54	48	-0.842921	-1.30727	-0.378568	TRUE	44
NHP1337	T	NF54	52	-0.945657	-1.40772	-0.483598	TRUE	44
NHP1337	T	NF54	56	-1.0272	-1.49948	-0.554915	TRUE	44
NHP1337	T	NF54	64	-1.1592	-1.87926	-0.43914	TRUE	44
NHP1337	T	MKK2835	0	-1.09615	-2.58073	0.388439	FALSE	NA
NHP1337	T	MKK2835	4	-0.980993	-2.1122	0.150211	FALSE	NA
NHP1337	T	MKK2835	8	-0.860752	-1.73978	0.0182808	FALSE	NA
NHP1337	T	MKK2835	12	-0.733937	-1.45294	-0.0149299	TRUE	NA
NHP1337	T	MKK2835	16	-0.605724	-1.22643	0.0149845	FALSE	NA
NHP1337	T	MKK2835	20	-0.486224	-1.05995	0.0875032	FALSE	NA
NHP1337	T	MKK2835	24	-0.384951	-0.938244	0.168342	FALSE	NA
NHP1337	T	MKK2835	32	-0.245385	-0.764983	0.274212	FALSE	NA
NHP1337	T	MKK2835	44	-0.142254	-0.533623	0.249114	FALSE	NA
NHP1337	T	MKK2835	48	-0.123709	-0.466797	0.219379	FALSE	NA
NHP1337	T	MKK2835	52	-0.11338	-0.442795	0.216035	FALSE	NA
NHP1337	T	MKK2835	56	-0.114292	-0.444651	0.216067	FALSE	NA
NHP1337	T	MKK2835	64	-0.14345	-0.646227	0.359327	FALSE	NA
NHP4026	T	NF54	0	-0.904663	-2.20836	0.399033	FALSE	NA
NHP4026	T	NF54	4	-0.816984	-1.80043	0.166459	FALSE	NA
NHP4026	T	NF54	8	-0.726888	-1.49694	0.0431601	FALSE	NA
NHP4026	T	NF54	12	-0.633868	-1.28038	0.0126392	FALSE	NA
NHP4026	T	NF54	16	-0.540798	-1.11425	0.0326595	FALSE	NA
NHP4026	T	NF54	20	-0.452696	-0.993552	0.0881588	FALSE	NA
NHP4026	T	NF54	24	-0.373581	-0.901867	0.154705	FALSE	NA
NHP4026	T	NF54	32	-0.241483	-0.74827	0.265305	FALSE	NA
NHP4026	T	NF54	44	-0.0830777	-0.485129	0.318974	FALSE	NA
NHP4026	T	NF54	48	-0.0431364	-0.405239	0.318966	FALSE	NA
NHP4026	T	NF54	52	-0.0148345	-0.368963	0.339294	FALSE	NA
NHP4026	T	NF54	56	-0.00158963	-0.360096	0.356917	FALSE	NA
NHP4026	T	NF54	64	-0.00976825	-0.53629	0.516753	FALSE	NA
MKK2835	UT	NHP1337	0	-0.623313	-1.80094	0.554312	FALSE	NA
MKK2835	UT	NHP1337	4	-0.610518	-1.3965	0.175461	FALSE	NA
MKK2835	UT	NHP1337	8	-0.584597	-1.16477	-0.00441974	TRUE	NA
MKK2835	UT	NHP1337	12	-0.537249	-1.03917	-0.0353294	TRUE	NA
MKK2835	UT	NHP1337	16	-0.471353	-0.913671	-0.0290344	TRUE	NA
MKK2835	UT	NHP1337	20	-0.399676	-0.818794	0.0194426	FALSE	NA
MKK2835	UT	NHP1337	24	-0.336661	-0.764931	0.0916094	FALSE	NA
MKK2835	UT	NHP1337	32	-0.256986	-0.713461	0.199489	FALSE	NA
MKK2835	UT	NHP1337	44	-0.202194	-0.595657	0.191269	FALSE	NA
MKK2835	UT	NHP1337	48	-0.184328	-0.530042	0.161386	FALSE	NA
MKK2835	UT	NHP1337	52	-0.167272	-0.516963	0.182419	FALSE	NA
MKK2835	UT	NHP1337	56	-0.156535	-0.513694	0.200624	FALSE	NA
MKK2835	UT	NHP1337	64	-0.15607	-0.640353	0.328214	FALSE	NA
NF54	UT	NHP4026	0	-0.654263	-1.85571	0.547189	FALSE	8
NF54	UT	NHP4026	4	-0.829965	-1.70936	0.0494331	FALSE	8
NF54	UT	NHP4026	8	-1.00662	-1.72552	-0.287715	TRUE	8
NF54	UT	NHP4026	12	-1.17931	-1.83869	-0.519933	TRUE	8
NF54	UT	NHP4026	16	-1.33561	-1.96017	-0.711052	TRUE	8
NF54	UT	NHP4026	20	-1.46126	-2.08044	-0.842088	TRUE	8
NF54	UT	NHP4026	24	-1.54983	-2.18312	-0.916549	TRUE	8
NF54	UT	NHP4026	32	-1.65483	-2.32352	-0.98614	TRUE	8
NF54	UT	NHP4026	44	-1.83561	-2.46207	-1.20915	TRUE	8
NF54	UT	NHP4026	48	-1.91621	-2.51096	-1.32146	TRUE	8
NF54	UT	NHP4026	52	-1.99228	-2.58474	-1.39983	TRUE	8
NF54	UT	NHP4026	56	-2.04716	-2.65224	-1.44209	TRUE	8
NF54	UT	NHP4026	64	-2.09186	-2.91716	-1.26657	TRUE	8
NF54	UT	NHP1337	0	-0.792722	-2.00056	0.415113	FALSE	NA
NF54	UT	NHP1337	4	-0.738031	-1.58242	0.106355	FALSE	NA
NF54	UT	NHP1337	8	-0.677348	-1.33219	-0.0225043	TRUE	NA
NF54	UT	NHP1337	12	-0.606197	-1.18814	-0.0242507	TRUE	NA
NF54	UT	NHP1337	16	-0.524616	-1.05461	0.00538267	FALSE	NA
NF54	UT	NHP1337	20	-0.437941	-0.944892	0.0690098	FALSE	NA
NF54	UT	NHP1337	24	-0.354803	-0.864318	0.154712	FALSE	NA
NF54	UT	NHP1337	32	-0.2291	-0.752247	0.294047	FALSE	NA
NF54	UT	NHP1337	44	-0.173542	-0.651301	0.304217	FALSE	NA
NF54	UT	NHP1337	48	-0.177869	-0.624201	0.268462	FALSE	NA
NF54	UT	NHP1337	52	-0.18492	-0.633665	0.263826	FALSE	NA
NF54	UT	NHP1337	56	-0.190002	-0.643827	0.263824	FALSE	NA
NF54	UT	NHP1337	64	-0.190918	-0.725487	0.343652	FALSE	NA
NHP1337	UT	NF54	0	-0.716472	-1.96548	0.532537	FALSE	4
NHP1337	UT	NF54	4	-0.84381	-1.67301	-0.0146065	TRUE	4
NHP1337	UT	NF54	8	-0.951705	-1.55618	-0.347233	TRUE	4
NHP1337	UT	NF54	12	-1.02453	-1.53998	-0.509077	TRUE	4
NHP1337	UT	NF54	16	-1.05921	-1.50992	-0.608512	TRUE	4
NHP1337	UT	NF54	20	-1.06704	-1.49802	-0.636057	TRUE	4
NHP1337	UT	NF54	24	-1.0672	-1.51512	-0.619272	TRUE	4
NHP1337	UT	NF54	32	-1.10435	-1.6064	-0.602304	TRUE	4
NHP1337	UT	NF54	44	-1.29183	-1.73601	-0.847654	TRUE	4
NHP1337	UT	NF54	48	-1.3611	-1.75397	-0.968227	TRUE	4
NHP1337	UT	NF54	52	-1.41971	-1.81688	-1.02253	TRUE	4
NHP1337	UT	NF54	56	-1.46391	-1.87509	-1.05274	TRUE	4
NHP1337	UT	NF54	64	-1.52034	-2.18309	-0.857582	TRUE	4
NHP1337	UT	MKK2835	0	-0.757869	-1.99046	0.474728	FALSE	4
NHP1337	UT	MKK2835	4	-0.904382	-1.73774	-0.0710206	TRUE	4
NHP1337	UT	MKK2835	8	-1.02657	-1.63696	-0.416174	TRUE	4
NHP1337	UT	MKK2835	12	-1.10316	-1.61772	-0.588599	TRUE	4
NHP1337	UT	MKK2835	16	-1.12642	-1.57528	-0.67756	TRUE	4
NHP1337	UT	MKK2835	20	-1.10568	-1.53249	-0.678872	TRUE	4
NHP1337	UT	MKK2835	24	-1.06162	-1.49949	-0.623754	TRUE	4
NHP1337	UT	MKK2835	32	-0.98313	-1.45646	-0.509795	TRUE	4
NHP1337	UT	MKK2835	44	-1.01043	-1.41198	-0.608878	TRUE	4
NHP1337	UT	MKK2835	48	-1.04453	-1.39385	-0.695215	TRUE	4
NHP1337	UT	MKK2835	52	-1.07864	-1.42944	-0.727844	TRUE	4
NHP1337	UT	MKK2835	56	-1.10625	-1.46788	-0.74462	TRUE	4
NHP1337	UT	MKK2835	64	-1.14106	-1.71473	-0.56739	TRUE	4
NHP4026	UT	NF54	0	-0.790974	-1.88961	0.307663	FALSE	4
NHP4026	UT	NF54	4	-0.78973	-1.52412	-0.0553365	TRUE	4
NHP4026	UT	NF54	8	-0.766982	-1.3006	-0.233361	TRUE	4
NHP4026	UT	NF54	12	-0.707089	-1.15652	-0.257659	TRUE	4
NHP4026	UT	NF54	16	-0.610384	-0.996789	-0.223979	TRUE	4
NHP4026	UT	NF54	20	-0.493547	-0.853078	-0.134015	TRUE	4
NHP4026	UT	NF54	24	-0.379865	-0.744121	-0.0156089	TRUE	4
NHP4026	UT	NF54	32	-0.219689	-0.604126	0.164748	FALSE	4
NHP4026	UT	NF54	44	-0.154899	-0.471246	0.161449	FALSE	4
NHP4026	UT	NF54	48	-0.152969	-0.420925	0.114987	FALSE	4
NHP4026	UT	NF54	52	-0.152017	-0.425271	0.121237	FALSE	4
NHP4026	UT	NF54	56	-0.151935	-0.434399	0.130528	FALSE	4
NHP4026	UT	NF54	64	-0.15523	-0.578608	0.268147	FALSE	4
